# Supplementary material for: Skin Phototype and Disease: A Comprehensive Genetic Approach to Pigmentary Traits Pleiotropy Using PRS in the GCAT Cohort
Source: Genes (Basel). 2023 Jan 5;14(1):149. doi: 10.3390/genes14010149 (PMC9859115; doi:10.3390/genes14010149)
Supplement: Supplementary file 1 [file genes-14-00149-s001.zip]

Archive with 2 entries (2 files):
- SupFigures.pdf
- SupTables_Phototype.xlsx
