# Supplementary material for: Skin Phototype and Disease: A Comprehensive Genetic Approach to Pigmentary Traits Pleiotropy Using PRS in the GCAT Cohort
Source: Genes (Basel). 2023 Jan 5;14(1):149. doi: 10.3390/genes14010149 (PMC9859115; doi:10.3390/genes14010149)
Supplement: Supplementary file 1 [file genes-14-00149-s001.zip › SupTables_Phototype.xlsx]

## Sheet: Supplementary Table 1
Table S1. Pigmentation traits definitions and number of individuals in the GWAS
Trait	Type	N samples	N Cases	N Controls	Description	N individuals per code
						0	1	2	3	4	5
Red hair	Binary	4979	34	4945	Red hair vs. other hair colours
Blond hair	Binary	4945	243	4702	Blond hair vs. Brown and Black hair
Brown hair	Binary	4702	3750	952	Brown hair vs. Black hair
Eye colour	Continuous	4987			0=light blue, green;1=blue, green;2=hazel;3=brown; 4=dark brown	281	912	778	2435	581
Freckles	Continuous	4984			0=No;1=Ocassional;2=Few;3=Some; 4=Abundant	590	569	914	2155	756
Ease sunburn	Continuous	4985			0=Never;1=Rarely;2=Sometimes;3=Moderately; 4=Easily	576	1733	1120	625	931
Ease suntan	Continuous	4973			0=Never;1=Slightly;2=Moderate;3=Strongly	278	617	1934	2144
Phototype score	Continuous	4933
Fitzpatrick scale	Continuous	4933			Fitzpatrick scale: 1=I;2=II;3=III;4=IV;5=V		24	623	2441	1816	29
Skin colour	Continuous	4985			1=Black;2=Dark;3=Medium;4=White; 5=Very White		3	715	1745	2270	252
Sunscreen in exterior	Continuous	4918			0=Never or rarely;1=Sometimes;2=Almost all the time;3=Always;NA=Not, in exterior during sunny moments	2047	1544	848	479
Sunscreen when suntan	Continuous	4352			0=Never or rarely;1=Sometimes;2=Almost all the time;3=Always;NA=Not, in exterior during sunny moments	429	817	1339	1767
Weekly hours spent in the exterior	Continuous	4797

## Sheet: Supplementary Table 2
Table S2. Questions and scores used to calculate phototype score and Fitzpatrick scale
1. Do you sunburn during your first solar exposure (1 hour without sun protection)?				3. What is the color of your skin (unexposed areas)?				5. What is your hair colour?
								0		Red hair
				0		Very white		2		Blonde
0		Yes, I sunburn easily		2		White		4		Light brown
2		Yes, I sunburn moderately		8		Average		8		Dark brown
4		Sometimes		12		Brunette		16		Black
9		I rarely sunburn		16		Black
12		Never sunburn						6. What is your eye colour?
								0		Light blue, gray or green
								2		Blue, gray or green
								4		Light brown or honey
				4. What race or ethnicity would you say you belong to?				8		Brown
2. What would happen to your skin if you were repeatedly exposed to sunlight during the summer without any protection?								14		Black or dark brown
				1		White/Caucasian		7. Do you have freckles?
				4		Gypsy		0		Abundant
1		Never tanned or only freckles		4		Maghrebian		4		Some
2		Slight or little tanned		8		Hispanic or Latino		6		Few
4		Moderately tanned		8		Asian		6		Occasional
8		Very tanned		12		Black		8		No

## Sheet: Supplementary Table 3
Table S3. Phototype score thresholds used to define Fitzpatrick scale phenotype
Phototype score	Fitzpatrick scale	Sunlight sensitivity	Characteristics
0-7	Phototype I	High sensitivity to sunlight	Very light skin, with freckles, light hair and light eyes
8-21	Phototype II	Sensitive to sunlight	Light skin, light hair and light or brown eyes
22-42	Phototype III	Intermediate sensitivity to sunlight	White skin, brown hair and brown eyes
43-68	Phototype IV	Sunlight tolerance	White skin, dark hair and dark eyes
69-84	Phototype V	High tolerance to sunlight	Brown skin, dark brown hair and dark brown eyes
85+	Phototype VI	Very high tolerance to sunlight	Black skin, black hair and black/brown eyes

## Sheet: Supplementary Table 4
Table S4. Disease PRS used from the PGS catalog
PGS ID	Disease	N SNPs	N Individuals	Ancestry	Source
PGS000738	Vitiligo	48	40258	European	https://doi.org/10.1016/j.ajhg.2019.06.013
PGS002344	Psoriasis	1109311	337488	European	https://doi.org/10.1038/s41588-022-01036-9
PGS000430	Melanoma	1119238	397762	European	https://doi.org/10.1016/j.ajhg.2020.08.025
PGS000137	Glaucoma	2673	351696	European	https://doi.org/10.1038/s41588-019-0556-y
PGS001302	Cataract	1214	269704	European	https://doi.org/10.1371/journal.pgen.1010105
PGS000446	Basal cell carcinoma	1111490	722282	European	https://doi.org/10.1016/j.ajhg.2020.08.025
PGS001040	Non-melanoma skin cancer	1610	269704	European	https://doi.org/10.1371/journal.pgen.1010105

## Sheet: Supplementary Table 5
Table S5. Results of the logistic regression of 177 ICD-9 diagnosis with Fitzpatrick scale, corrected by age and gender
ICD-9	Description	Chapter	P	OR	CI_lower	CI_upper	Sig_nominal	Sig_Bonferroni
173	Other and unspecified malignant neoplasm of skin	Neoplasms	1.97e-09	0.596803	0.50421	0.7064	*	*
702	Other dermatoses	Diseases Of The Skin And Subcutaneous Tissue	1.67e-05	0.786276	0.704755	0.877225	*	*
278	Overweight, obesity and other hyperalimentation	Endocrine, Nutritional And Metabolic Diseases, And Immunity Disorders	0.00021307	0.899543	0.850523	0.951388	*	*
401	Essential hypertension	Diseases Of The Circulatory System	0.00125467	0.908978	0.857775	0.963237	*	*
216	Benign neoplasm of skin	Neoplasms	0.00147562	0.887281	0.82422	0.955166	*	*
692	Contact dermatitis and other eczema	Diseases Of The Skin And Subcutaneous Tissue	0.00164465	0.886911	0.823054	0.955722	*	*
695	Erythematous conditions	Diseases Of The Skin And Subcutaneous Tissue	0.00300274	0.797306	0.686514	0.925977	*	*
386	Vertiginous syndromes and other disorders of vestibular system	Diseases Of The Nervous System And Sense Organs	0.0048143	0.86361	0.77991	0.956293	*
923	Contusion of upper limb	Injury And Poisoning	0.00584405	1.23624	1.06319	1.43746	*
302	Sexual and gender identity disorders	Mental Disorders	0.00991209	1.27003	1.05905	1.52305	*
464	Acute laryngitis and tracheitis	Diseases Of The Respiratory System	0.0121643	0.85964	0.763787	0.967521	*
525	Other diseases and conditions of the teeth and supporting structures	Diseases Of The Digestive System	0.0152007	1.11085	1.02045	1.20924	*
296	Episodic mood disorders	Mental Disorders	0.0197813	0.915706	0.850339	0.986097	*
600	Hyperplasia of prostate	Diseases Of The Genitourinary System	0.0420629	0.878836	0.77594	0.995377	*
388	Other disorders of ear	Diseases Of The Nervous System And Sense Organs	0.0442727	1.09788	1.0024	1.20247	*
111	Dermatomycosis, other and unspecified	Infectious And Parasitic Diseases	0.0514144	1.18307	0.998968	1.40109
454	Varicose veins of lower extremities	Diseases Of The Circulatory System	0.0558676	1.09506	0.997728	1.20189
799	Other ill-defined and unknown causes of morbidity and mortality	Symptoms, Signs, And Ill Defined Conditions	0.06946	0.85684	0.725199	1.01238
691	Atopic dermatitis and related conditions	Diseases Of The Skin And Subcutaneous Tissue	0.0708353	0.8675	0.743525	1.01215
375	Disorders of lacrimal system	Diseases Of The Nervous System And Sense Organs	0.0749015	0.863923	0.735478	1.0148
796	Other nonspecific abnormal findings	Symptoms, Signs, And Ill Defined Conditions	0.0821647	0.931827	0.860517	1.00905
626	Disorders of menstruation and other abnormal bleeding from female genital tract	Diseases Of The Genitourinary System	0.0827281	1.09175	0.988686	1.20556
301	Personality disorders	Mental Disorders	0.084825	0.879705	0.760382	1.01775
704	Diseases of hair and hair follicles	Diseases Of The Skin And Subcutaneous Tissue	0.0862639	1.1311	0.982593	1.30206
518	Other diseases of lung	Diseases Of The Respiratory System	0.0945374	0.850194	0.7029	1.02835
426	Conduction disorders	Diseases Of The Circulatory System	0.106054	0.858314	0.713146	1.03303
372	Disorders of conjunctiva	Diseases Of The Nervous System And Sense Organs	0.122122	0.944082	0.87766	1.01553
241	Nontoxic nodular goiter	Endocrine, Nutritional And Metabolic Diseases, And Immunity Disorders	0.122643	0.900589	0.788486	1.02863
311	Depressive disorder, not elsewhere classified	Mental Disorders	0.126916	0.883338	0.75327	1.03587
367	Disorders of refraction and accommodation	Diseases Of The Nervous System And Sense Organs	0.129163	0.906891	0.79934	1.02891
305	Nondependent abuse of drugs	Mental Disorders	0.130749	1.04507	0.986992	1.10657
379	Other disorders of eye	Diseases Of The Nervous System And Sense Organs	0.131858	0.923572	0.832831	1.0242
052	Chickenpox	Infectious And Parasitic Diseases	0.132549	1.17673	0.951877	1.4547
844	Sprains and strains of knee and leg	Injury And Poisoning	0.132918	1.13339	0.962614	1.33447
595	Cystitis	Diseases Of The Genitourinary System	0.134254	0.928352	0.842278	1.02322
616	Inflammatory disease of cervix, vagina, and vulva	Diseases Of The Genitourinary System	0.135512	1.12699	0.963268	1.31855
998	Other complications of procedures, NEC	Injury And Poisoning	0.144243	0.858054	0.69867	1.0538
462	Acute pharyngitis	Diseases Of The Respiratory System	0.150007	0.953809	0.894328	1.01725
782	Symptoms involving skin and other integumentary tissue	Symptoms, Signs, And Ill Defined Conditions	0.158363	0.953787	0.8931	1.0186
300	Anxiety, dissociative and somatoform disorders	Mental Disorders	0.170376	0.965604	0.918477	1.01515
558	Other and unspecified noninfectious gastroenteritis and colitis	Diseases Of The Digestive System	0.179184	1.07353	0.967952	1.19061
789	Other symptoms involving abdomen and pelvis	Symptoms, Signs, And Ill Defined Conditions	0.181518	1.04168	0.981111	1.106
496	Chronic airway obstruction, not elsewhere classified	Diseases Of The Respiratory System	0.184594	1.15338	0.934163	1.42403
724	Other and unspecified disorders of back	Diseases Of The Musculoskeletal System And Connective Tissue	0.186894	1.03109	0.98526	1.07905
307	Special symptoms or syndromes, not elsewhere classified	Mental Disorders	0.192581	0.951184	0.882206	1.02556
365	Glaucoma	Diseases Of The Nervous System And Sense Organs	0.198331	0.913894	0.796733	1.04828
455	Hemorrhoids	Diseases Of The Circulatory System	0.201684	1.057	0.970774	1.15088
625	Pain and other symptoms associated with female genital organs	Diseases Of The Genitourinary System	0.209383	1.1077	0.944196	1.29951
813	Fracture of radius and ulna	Injury And Poisoning	0.222094	1.11353	0.936987	1.32334
715	Osteoarthrosis and allied disorders	Diseases Of The Musculoskeletal System And Connective Tissue	0.22258	0.953187	0.882508	1.02953
078	Other diseases due to viruses and Chlamydiae	Infectious And Parasitic Diseases	0.23375	0.94316	0.856551	1.03853
574	Cholelithiasis	Diseases Of The Digestive System	0.242331	0.923838	0.808951	1.05504
079	Viral and chlamydial infection in conditions classified elsewhere and of unspecified site	Infectious And Parasitic Diseases	0.243775	1.04888	0.968001	1.13651
706	Diseases of sebaceous glands	Diseases Of The Skin And Subcutaneous Tissue	0.243827	1.06496	0.958001	1.18387
727	Other disorders of synovium, tendon, and bursa	Diseases Of The Musculoskeletal System And Connective Tissue	0.244346	1.04427	0.970821	1.12329
370	Keratitis	Diseases Of The Nervous System And Sense Organs	0.253806	1.11572	0.924436	1.34659
750	Other congenital anomalies of upper alimentary tract	Congenital Anomalies	0.258039	1.11817	0.921403	1.35695
949	Burn, unspecified	Injury And Poisoning	0.260151	1.07831	0.945695	1.22952
787	Symptoms involving digestive system	Symptoms, Signs, And Ill Defined Conditions	0.275682	0.957144	0.884656	1.03557
848	Other and ill-defined sprains and strains	Injury And Poisoning	0.286016	1.07533	0.941014	1.22883
924	Contusion of lower limb and of other and unspecified sites	Injury And Poisoning	0.28648	1.05546	0.955736	1.16558
682	Other cellulitis and abscess	Diseases Of The Skin And Subcutaneous Tissue	0.289422	1.0909	0.928708	1.28142
211	Benign neoplasm of other parts of digestive system	Neoplasms	0.308697	0.942458	0.840826	1.05637
368	Visual disturbances	Diseases Of The Nervous System And Sense Organs	0.309971	1.06055	0.946772	1.18799
275	Disorders of mineral metabolism	Endocrine, Nutritional And Metabolic Diseases, And Immunity Disorders	0.315501	0.94235	0.839185	1.0582
919	Superficial injury of other, multiple, and unspecified sites	Injury And Poisoning	0.323216	0.961795	0.890263	1.03908
008	Intestinal infections due to other organisms	Infectious And Parasitic Diseases	0.32672	0.922261	0.784542	1.08416
460	Acute nasopharyngitis [common cold]	Diseases Of The Respiratory System	0.330665	1.02547	0.974796	1.07879
733	Other disorders of bone and cartilage	Diseases Of The Musculoskeletal System And Connective Tissue	0.337176	1.03806	0.96182	1.12034
836	Dislocation of knee	Injury And Poisoning	0.338921	1.06706	0.934147	1.21888
053	Herpes zoster	Infectious And Parasitic Diseases	0.361683	1.06707	0.928138	1.22681
703	Diseases of nail	Diseases Of The Skin And Subcutaneous Tissue	0.363602	0.927266	0.787868	1.09133
553	Other hernia of abdominal cavity without mention of obstruction or gangrene	Diseases Of The Digestive System	0.365946	0.956306	0.868026	1.05356
705	Disorders of sweat glands	Diseases Of The Skin And Subcutaneous Tissue	0.367265	1.08099	0.912636	1.2804
309	Adjustment reaction	Mental Disorders	0.374626	0.958717	0.873516	1.05223
879	Open wound of other and unspecified sites, except limbs	Injury And Poisoning	0.378533	0.967007	0.897428	1.04198
493	Asthma	Diseases Of The Respiratory System	0.383347	0.960134	0.876211	1.0521
381	Nonsuppurative otitis media and Eustachian tube disorders	Diseases Of The Nervous System And Sense Organs	0.383483	1.04542	0.946036	1.15524
562	Diverticula of intestine	Diseases Of The Digestive System	0.387881	0.937005	0.80835	1.08614
785	Symptoms involving cardiovascular system	Symptoms, Signs, And Ill Defined Conditions	0.388752	0.959412	0.873141	1.05421
288	Diseases of white blood cells	Diseases Of The Blood And Blood Forming Organs	0.407156	0.934482	0.796132	1.09687
477	Allergic rhinitis	Diseases Of The Respiratory System	0.409889	1.03095	0.958863	1.10845
690	Erythematosquamous dermatosis	Diseases Of The Skin And Subcutaneous Tissue	0.417291	0.943153	0.818774	1.08643
735	Acquired deformities of toe	Diseases Of The Musculoskeletal System And Connective Tissue	0.425328	1.05	0.931318	1.1838
274	Gout	Endocrine, Nutritional And Metabolic Diseases, And Immunity Disorders	0.429181	0.921293	0.75186	1.12891
709	Other disorders of skin and subcutaneous tissue	Diseases Of The Skin And Subcutaneous Tissue	0.432271	0.947868	0.829307	1.08338
382	Suppurative and unspecified otitis media	Diseases Of The Nervous System And Sense Organs	0.432405	0.953361	0.8462	1.07409
611	Other disorders of breast	Diseases Of The Genitourinary System	0.434767	1.04472	0.936096	1.16595
522	Diseases of pulp and periapical tissues	Diseases Of The Digestive System	0.434891	1.04905	0.93025	1.18301
708	Urticaria	Diseases Of The Skin And Subcutaneous Tissue	0.448189	0.960372	0.865087	1.06615
564	Functional digestive disorders, not elsewhere classified	Diseases Of The Digestive System	0.462396	0.960138	0.861427	1.07016
463	Acute tonsillitis	Diseases Of The Respiratory System	0.470168	1.03083	0.949294	1.11936
845	Sprains and strains of ankle and foot	Injury And Poisoning	0.474232	1.03289	0.945284	1.12861
117	Other mycoses	Infectious And Parasitic Diseases	0.478923	0.948261	0.81858	1.09849
839	Other, multiple, and ill-defined dislocations	Injury And Poisoning	0.479906	1.07261	0.88305	1.30286
280	Iron deficiency anemias	Diseases Of The Blood And Blood Forming Organs	0.491554	0.974017	0.903624	1.04989
721	Spondylosis and allied disorders	Diseases Of The Musculoskeletal System And Connective Tissue	0.512396	1.04819	0.910518	1.20668
242	Thyrotoxicosis with or without goiter	Endocrine, Nutritional And Metabolic Diseases, And Immunity Disorders	0.512581	1.06649	0.879593	1.29309
218	Uterine leiomyoma	Neoplasms	0.520839	0.95896	0.843809	1.08983
959	Injury, other and unspecified	Injury And Poisoning	0.520864	1.03928	0.923955	1.169
536	Disorders of function of stomach	Diseases Of The Digestive System	0.521058	1.03086	0.939479	1.13112
521	Diseases of hard tissues of teeth	Diseases Of The Digestive System	0.526147	0.965723	0.866997	1.07569
716	Other and unspecified arthropathies	Diseases Of The Musculoskeletal System And Connective Tissue	0.529178	0.958707	0.840704	1.09327
592	Calculus of kidney and ureter	Diseases Of The Genitourinary System	0.53065	0.962735	0.854969	1.08408
783	Symptoms concerning nutrition, metabolism, and development	Symptoms, Signs, And Ill Defined Conditions	0.53119	0.968766	0.877171	1.06993
726	Peripheral enthesopathies and allied syndromes	Diseases Of The Musculoskeletal System And Connective Tissue	0.533156	1.01639	0.96573	1.06971
520	Disorders of tooth development and eruption	Diseases Of The Digestive System	0.535532	1.05895	0.883451	1.26932
112	Candidiasis	Infectious And Parasitic Diseases	0.536335	0.962484	0.852624	1.0865
780	General symptoms	Symptoms, Signs, And Ill Defined Conditions	0.538898	0.984609	0.937084	1.03455
781	Symptoms involving nervous and musculoskeletal systems	Symptoms, Signs, And Ill Defined Conditions	0.542711	1.0592	0.880135	1.27471
369	Blindness and low vision	Diseases Of The Nervous System And Sense Organs	0.545483	0.949169	0.801476	1.12408
486	Pneumonia, organism unspecified	Diseases Of The Respiratory System	0.554309	0.950405	0.802944	1.12495
535	Gastritis and duodenitis	Diseases Of The Digestive System	0.566703	1.032	0.926577	1.14942
373	Inflammation of eyelids	Diseases Of The Nervous System And Sense Organs	0.570349	0.967768	0.864239	1.0837
599	Other disorders of urethra and urinary tract	Diseases Of The Genitourinary System	0.575391	1.01852	0.955181	1.08605
427	Cardiac dysrhythmias	Diseases Of The Circulatory System	0.605461	0.964047	0.839003	1.10773
569	Other disorders of intestine	Diseases Of The Digestive System	0.613281	1.02855	0.92217	1.14721
009	Ill-defined intestinal infections	Infectious And Parasitic Diseases	0.619715	1.01899	0.946017	1.0976
244	Acquired hypothyroidism	Endocrine, Nutritional And Metabolic Diseases, And Immunity Disorders	0.622885	0.979608	0.902381	1.06344
214	Lipoma	Neoplasms	0.627018	0.972512	0.869102	1.08823
737	Curvature of spine	Diseases Of The Musculoskeletal System And Connective Tissue	0.62884	0.961012	0.817893	1.12917
478	Other diseases of upper respiratory tract	Diseases Of The Respiratory System	0.63192	1.03686	0.894126	1.20238
602	Other disorders of prostate	Diseases Of The Genitourinary System	0.633493	1.03801	0.890442	1.21003
268	Vitamin D deficiency	Endocrine, Nutritional And Metabolic Diseases, And Immunity Disorders	0.634611	0.967033	0.842168	1.11041
524	Dentofacial anomalies, including malocclusion	Diseases Of The Digestive System	0.637971	0.958789	0.804622	1.14249
610	Benign mammary dysplasias	Diseases Of The Genitourinary System	0.640219	1.04043	0.881119	1.22854
883	Open wound of finger(s)	Injury And Poisoning	0.640866	1.03652	0.891504	1.20513
621	Disorders of uterus, not elsewhere classified	Diseases Of The Genitourinary System	0.662867	1.04653	0.853004	1.28396
461	Acute sinusitis	Diseases Of The Respiratory System	0.669587	1.02235	0.923656	1.13159
786	Symptoms involving respiratory system and other chest symptoms	Symptoms, Signs, And Ill Defined Conditions	0.671579	0.989039	0.939908	1.04074
355	Mononeuritis of lower limb	Diseases Of The Nervous System And Sense Organs	0.678338	1.04274	0.855618	1.27078
627	Menopausal and postmenopausal disorders	Diseases Of The Genitourinary System	0.67854	1.02245	0.920558	1.13561
681	Cellulitis and abscess of finger and toe	Diseases Of The Skin And Subcutaneous Tissue	0.711164	1.03625	0.858229	1.25121
571	Chronic liver disease and cirrhosis	Diseases Of The Digestive System	0.716407	1.02443	0.899336	1.16693
389	Hearing loss	Diseases Of The Nervous System And Sense Organs	0.718266	1.01777	0.924906	1.11995
728	Disorders of muscle, ligament, and fascia	Diseases Of The Musculoskeletal System And Connective Tissue	0.730845	0.986033	0.910099	1.0683
523	Gingival and periodontal diseases	Diseases Of The Digestive System	0.741327	0.980722	0.873676	1.10088
698	Pruritus and related conditions	Diseases Of The Skin And Subcutaneous Tissue	0.752055	1.02116	0.896743	1.16285
528	Diseases of the oral soft tissues, excluding lesions specific for gingiva and tongue	Diseases Of The Digestive System	0.75665	0.977687	0.847647	1.12768
354	Mononeuritis of upper limb and mononeuritis multiplex	Diseases Of The Nervous System And Sense Organs	0.761946	1.01505	0.921552	1.11803
847	Sprains and strains of other and unspecified parts of back	Injury And Poisoning	0.76383	0.976276	0.834742	1.14181
736	Other acquired deformities of limbs	Diseases Of The Musculoskeletal System And Connective Tissue	0.765307	1.02854	0.855049	1.23722
995	Certain adverse effects not elsewhere classified	Injury And Poisoning	0.767103	0.985289	0.893243	1.08682
723	Other disorders of cervical region	Diseases Of The Musculoskeletal System And Connective Tissue	0.772604	1.00914	0.948756	1.07336
696	Psoriasis and similar disorders	Diseases Of The Skin And Subcutaneous Tissue	0.789995	1.01792	0.893208	1.16004
490	Bronchitis, not specified as acute or chronic	Diseases Of The Respiratory System	0.791944	0.985744	0.885993	1.09673
788	Symptoms involving urinary system	Symptoms, Signs, And Ill Defined Conditions	0.793169	1.00896	0.94387	1.07854
722	Intervertebral disc disorders	Diseases Of The Musculoskeletal System And Connective Tissue	0.801159	0.988277	0.90162	1.08326
346	Migraine	Diseases Of The Nervous System And Sense Organs	0.808755	0.988324	0.898657	1.08694
918	Superficial injury of eye and adnexa	Injury And Poisoning	0.817216	0.975835	0.793025	1.20079
285	Other and unspecified anemias	Diseases Of The Blood And Blood Forming Organs	0.822148	1.01224	0.910343	1.12555
250	Diabetes mellitus	Endocrine, Nutritional And Metabolic Diseases, And Immunity Disorders	0.827763	1.01271	0.903798	1.13475
729	Other disorders of soft tissues	Diseases Of The Musculoskeletal System And Connective Tissue	0.839676	0.994353	0.941265	1.05043
565	Anal fissure and fistula	Diseases Of The Digestive System	0.84528	0.985035	0.846605	1.1461
041	Bacterial infection in conditions classified elsewhere and of unspecified site	Infectious And Parasitic Diseases	0.858361	0.988711	0.872807	1.12001
470	Deviated nasal septum	Diseases Of The Respiratory System	0.858763	0.982091	0.804843	1.19837
790	Nonspecific findings on examination of blood	Symptoms, Signs, And Ill Defined Conditions	0.874384	1.00561	0.938224	1.07784
054	Herpes simplex	Infectious And Parasitic Diseases	0.875088	1.01382	0.854323	1.2031
466	Acute bronchitis and bronchiolitis	Diseases Of The Respiratory System	0.879957	0.994257	0.922651	1.07142
465	Acute upper respiratory infections of multiple or unspecified sites	Diseases Of The Respiratory System	0.880539	0.994394	0.924098	1.07004
380	Disorders of external ear	Diseases Of The Nervous System And Sense Organs	0.883121	0.995424	0.936382	1.05819
487	Influenza	Diseases Of The Respiratory System	0.892059	1.0051	0.933873	1.08176
680	Carbuncle and furuncle	Diseases Of The Skin And Subcutaneous Tissue	0.902242	0.992121	0.874476	1.12559
519	Other diseases of respiratory system	Diseases Of The Respiratory System	0.914144	0.995294	0.913509	1.0844
228	Hemangioma and lymphangioma, any site	Neoplasms	0.915065	1.01116	0.82456	1.24
719	Other and unspecified disorders of joint	Diseases Of The Musculoskeletal System And Connective Tissue	0.927268	0.997717	0.949934	1.0479
530	Diseases of esophagus	Diseases Of The Digestive System	0.927977	0.995567	0.904139	1.09624
338	Pain, not elsewhere classified	Diseases Of The Nervous System And Sense Organs	0.92809	0.992109	0.835298	1.17836
601	Inflammatory diseases of prostate	Diseases Of The Genitourinary System	0.928437	1.00992	0.814279	1.25256
717	Internal derangement of knee	Diseases Of The Musculoskeletal System And Connective Tissue	0.94089	1.00365	0.911552	1.10505
922	Contusion of trunk	Injury And Poisoning	0.946794	0.994207	0.838237	1.1792
366	Cataract	Diseases Of The Nervous System And Sense Organs	0.94978	0.995228	0.857589	1.15496
784	Symptoms involving head and neck	Symptoms, Signs, And Ill Defined Conditions	0.958476	0.998285	0.935814	1.06493
110	Dermatophytosis	Infectious And Parasitic Diseases	0.961067	1.00225	0.915944	1.09668
550	Inguinal hernia	Diseases Of The Digestive System	0.964424	0.996622	0.858941	1.15637
272	Disorders of lipoid metabolism	Endocrine, Nutritional And Metabolic Diseases, And Immunity Disorders	0.978394	0.999319	0.951229	1.04984
459	Other disorders of circulatory system	Diseases Of The Circulatory System	0.991466	0.999305	0.879826	1.13501

## Sheet: Supplementary Table 6
Table S6. Independent significant hits, lead SNPs and genomic risk loci of each pigmentation trait GWAS
Blond hair
Genomic risk loci	CHR	BP	Indep sig SNP	R2	Lead SNP	REF	ALT	A1	A1_FREQ	BETA	SE	P	Lead SNP closest gene	Gene type	Distance
1	5	33951693	rs16891982	1	rs16891982	C	G	C	0.150089	-1.52622	0.239123	1.74153e-10	SLC45A2	protein_coding	0
2	15	28284307	rs139814685	1	rs138862869	G	GCAAACA	GCAAACA	0.224608	-0.792322	0.142963	2.98762e-08	OCA2	protein_coding	0
2	15	28316334	rs138862869	1	rs138862869	A	AAATG	AAATG	0.347497	-0.766308	0.115722	3.54411e-11	OCA2	protein_coding	0
2	15	28320964	rs62007489	1	rs12913832	C	T	T	0.154803	0.679388	0.109122	4.78572e-10	OCA2	protein_coding	0
2	15	28327835	rs4778137	1	rs138862869	C	G	G	0.411223	-0.68088	0.105865	1.26287e-10	OCA2	protein_coding	0
2	15	28328765	rs7174027	1	rs12913832	G	A	A	0.212942	-1.10488	0.165596	2.52134e-11	OCA2	protein_coding	0
2	15	28335820	rs4778138	1	rs12913832	A	G	G	0.292417	-1.12776	0.14113	1.33915e-15	OCA2	protein_coding	0
2	15	28338713	rs4778241	1	rs12913832	A	C	A	0.353318	-0.881468	0.120744	2.87146e-13	OCA2	protein_coding	0
2	15	28351417	rs62007494	1	rs62007494	T	G	T	0.156859	-1.23093	0.20711	2.792e-09	HERC2	protein_coding	0
2	15	28364059	rs7494942	1	rs12913832	A	G	A	0.40105	-1.10526	0.119572	2.38786e-20	HERC2	protein_coding	0
2	15	28365618	rs12913832	1	rs12913832	A	G	G	0.357937	1.61172	0.107045	3.13055e-51	HERC2	protein_coding	0
2	15	28386626	rs11636232	1	rs12913832	C	T	T	0.168963	0.990663	0.10496	3.78322e-21	HERC2	protein_coding	0
2	15	28401340	rs28784029	1	rs12913832	C	T	T	0.152593	1.06068	0.115935	5.75361e-20	HERC2	protein_coding	0
2	15	28419161	rs111433258	1	rs12913832	A	G	G	0.272324	-0.963262	0.149512	1.17364e-10	HERC2	protein_coding	0
2	15	28455799	rs373561014	1	rs12913832	T	A	A	0.226235	-1.44935	0.19021	2.5414e-14	HERC2	protein_coding	0
2	15	28534553	rs111458470	1	rs12913832	A	ATAG	A	0.419144	-0.959474	0.117745	3.6767e-16	HERC2	protein_coding	0
3	20	20834212	rs140340602	1	rs140340602	C	T	T	0.0106715	1.66616	0.30268	3.69836e-08	MRPS11P1	pseudogene	0
Brown hair
Genomic risk loci	CHR	BP	Indep sig SNP	R2	Lead SNP	REF	ALT	A1	A1_FREQ	BETA	SE	P	Lead SNP closest gene	Gene type	Distance
1	5	33844562	rs116074720	1	rs116074720	C	A	A	0.443057	0.321762	0.0551124	5.27415e-09	ADAMTS12	protein_coding	0
1	5	33909843	rs1549283	1	rs16891982	T	C	C	0.0719906	-0.691845	0.0941111	1.96188e-13	ADAMTS12	protein_coding	12546
1	5	33915813	rs11955798	1	rs16891982	A	G	A	0.19945	-0.468904	0.0627795	8.07691e-14	RXFP3	protein_coding	15678
1	5	33927054	rs13177787	1	rs16891982	T	C	T	0.130422	-0.612775	0.0729698	4.55529e-17	RXFP3	protein_coding	4437
1	5	33944594	rs1491276502	1	rs16891982	AAG	A	A	0.0646878	-0.790624	0.115372	7.23933e-12	SLC45A2	protein_coding	0
1	5	33946143	rs35406	1	rs16891982	A	G	G	0.0707564	-0.800613	0.0944281	2.28038e-17	SLC45A2	protein_coding	0
1	5	33951693	rs16891982	1	rs16891982	C	G	C	0.155717	-0.969685	0.0693889	2.2265e-44	SLC45A2	protein_coding	0
1	5	33960215	rs6414861	1	rs16891982	A	G	A	0.0352405	-0.909171	0.123884	2.15345e-13	SLC45A2	protein_coding	0
1	5	33960383	rs10565330	1	rs10565330	CAT	C	CAT	0.0230524	-1.03142	0.176744	5.35711e-09	SLC45A2	protein_coding	0
1	5	33962770	rs28117	1	rs16891982	G	A	G	0.112612	-0.818148	0.0766192	1.28861e-26	SLC45A2	protein_coding	0
1	5	33966532	rs1184030188	1	rs16891982	CTT	C	C	0.0407337	-0.770117	0.132223	5.73232e-09	SLC45A2	protein_coding	0
2	6	396321	rs12203592	1	rs12203592	C	T	T	0.1443	-1.03405	0.0724651	3.38511e-46	IRF4	protein_coding	0
2	6	471136	rs12202284	1	rs12203592	C	A	A	0.223813	-0.380839	0.0666343	1.09475e-08	EXOC2	protein_coding	8997
2	6	475489	rs12210050	1	rs12203592	C	T	T	0.133879	-0.557927	0.074275	5.83912e-14	EXOC2	protein_coding	4644
2	6	615736	rs74445037	1	rs74445037	A	G	G	0.0862399	-0.604639	0.0863569	2.53008e-12	EXOC2	protein_coding	0
2	6	617474	rs76632889	1	rs74445037	A	C	C	0.0383551	-0.79125	0.13534	5.02422e-09	EXOC2	protein_coding	0
3	15	28298057	rs895829	1	rs895829	T	C	C	0.354287	-0.303052	0.0546572	2.94635e-08	OCA2	protein_coding	0
3	15	28365618	rs12913832	1	rs12913832	A	G	G	0.33943	0.605471	0.0616017	8.46232e-23	HERC2	protein_coding	0
3	15	28386626	rs11636232	1	rs12913832	C	T	T	0.160618	0.595169	0.0844539	1.82472e-12	HERC2	protein_coding	0
3	15	28513364	rs916977	1	rs12913832	T	C	T	0.386431	-0.313027	0.0544467	8.96451e-09	HERC2	protein_coding	0
3	15	28579547	rs62009212	1	rs12913832	G	A	G	0.383315	-0.433897	0.0627251	4.59879e-12	RP11-578F21.3	pseudogene	0
4	17	79614932	rs34872037	1	rs34872037	TTAAC	T	TTAAC	0.374529	0.330498	0.0573611	8.32659e-09	TSPAN10	polymorphic_pseudogene	0
Ease sunburn
Genomic risk loci	CHR	BP	Indep sig SNP	R2	Lead SNP	REF	ALT	A1	A1_FREQ	BETA	SE	P	Lead SNP closest gene	Gene type	Distance
1	5	33832433	rs1423300	1	rs1833923	G	A	A	0.333716	-0.159129	0.02899	4.24066e-08	ADAMTS12	protein_coding	0
1	5	33835643	rs2591719	1	rs16891982	G	A	A	0.0805726	-0.335611	0.0479866	3.02865e-12	ADAMTS12	protein_coding	0
1	5	33859404	rs114803348	1	rs1833923	C	A	A	0.221128	0.190242	0.0340763	2.49189e-08	ADAMTS12	protein_coding	0
1	5	33883432	rs367554063	1	rs34280294	GTT	G	G	0.0506175	-0.375231	0.0657805	1.23584e-08	ADAMTS12	protein_coding	0
1	5	33899690	rs11742467	1	rs16891982	G	A	G	0.194819	-0.272542	0.0323765	4.95712e-17	ADAMTS12	protein_coding	2393
1	5	33903434	rs1833923	1	rs1833923	C	A	A	0.476389	0.18864	0.0256438	2.2027e-13	ADAMTS12	protein_coding	6137
1	5	33921694	rs2331343	1	rs16891982	T	G	G	0.0696445	-0.362901	0.0513112	1.73223e-12	RXFP3	protein_coding	9797
1	5	33927054	rs13177787	1	rs16891982	T	C	T	0.12864	-0.339493	0.0382673	9.88932e-19	RXFP3	protein_coding	4437
1	5	33928902	rs7713279	1	rs16891982	T	G	G	0.227594	-0.303263	0.0306178	6.46229e-23	RXFP3	protein_coding	2589
1	5	33932615	rs34280294	1	rs34280294	G	T	T	0.050387	-0.354182	0.0589871	2.05686e-09	RXFP3	protein_coding	0
1	5	33934007	rs7729545	1	rs1833923	A	G	G	0.129398	-0.236835	0.0379654	4.79411e-10	RXFP3	protein_coding	0
1	5	33944512	rs35404	1	rs34280294	A	G	G	0.0172826	-0.660897	0.113463	6.07886e-09	SLC45A2	protein_coding	0
1	5	33944594	rs1491276502	1	rs16891982	AAG	A	A	0.0631893	-0.424908	0.0621168	8.84699e-12	SLC45A2	protein_coding	0
1	5	33946143	rs35406	1	rs16891982	A	G	G	0.0684006	-0.501342	0.051252	2.1417e-22	SLC45A2	protein_coding	0
1	5	33950451	rs10080040	1	rs16891982	T	A	T	0.0340088	-0.611122	0.0703747	5.11714e-18	SLC45A2	protein_coding	0
1	5	33951693	rs16891982	1	rs16891982	C	G	C	0.149937	-0.582142	0.035562	1.05476e-58	SLC45A2	protein_coding	0
1	5	33957016	rs6451047	1	rs6451047	T	C	T	0.0152393	-0.820993	0.115734	1.4885e-12	SLC45A2	protein_coding	0
1	5	33966532	rs1184030188	1	rs16891982	CTT	C	C	0.0396176	-0.532272	0.0731317	3.91039e-13	SLC45A2	protein_coding	0
1	5	33967145	rs35412	1	rs16891982	C	G	C	0.103294	-0.540753	0.0428629	6.10505e-36	SLC45A2	protein_coding	0
1	5	33968145	rs3797201	1	rs3797201	G	C	C	0.0207814	-0.633905	0.0994222	1.98374e-10	SLC45A2	protein_coding	0
1	5	33976087	rs3776546	1	rs16891982	T	A	A	0.0881081	-0.281626	0.0455122	6.58547e-10	SLC45A2	protein_coding	0
2	6	396321	rs12203592	1	rs12203592	C	T	T	0.140622	0.242777	0.0372882	8.21094e-11	IRF4	protein_coding	0
3	11	89017961	rs1126809	1	rs1126809	G	A	A	0.252942	0.164559	0.0298133	3.56936e-08	TYR	protein_coding	0
4	13	30734497	rs68047527	1	rs9508664	CAT	C	C	0.0969848	0.263733	0.047151	2.34631e-08	LINC00384	lincRNA	0
4	13	30744967	rs9508664	1	rs9508664	G	A	A	0.140313	0.230065	0.0373449	7.82052e-10	LINC00384	lincRNA	6209
5	15	28230318	rs1800407	1	rs1800407	C	T	T	0.102808	0.235219	0.0421733	2.57016e-08	OCA2	protein_coding	0
5	15	28365618	rs12913832	1	rs12913832	A	G	G	0.358074	0.201789	0.026623	4.11301e-14	HERC2	protein_coding	0
6	16	89466440	rs28431356	1	rs28431356	C	T	C	0.111989	0.258661	0.0454544	1.3389e-08	ANKRD11	protein_coding	0
Ease suntan
Genomic risk loci	CHR	BP	Indep sig SNP	R2	Lead SNP	REF	ALT	A1	A1_FREQ	BETA	SE	P	Lead SNP closest gene	Gene type	Distance
1	5	33833046	rs10636696	1	rs16891982	C	CTTTAAA	CTTTAAA	0.0616935	0.255018	0.0363933	2.75509e-12	ADAMTS12	protein_coding	0
1	5	33921694	rs2331343	1	rs16891982	T	G	G	0.0695109	0.201679	0.034184	3.88059e-09	RXFP3	protein_coding	9797
1	5	33921810	rs1946267	1	rs16891982	A	G	A	0.197366	0.1756	0.0213143	2.20813e-16	RXFP3	protein_coding	9681
1	5	33927054	rs13177787	1	rs16891982	T	C	T	0.128649	0.200371	0.0254744	4.47636e-15	RXFP3	protein_coding	4437
1	5	33933736	5:33933736:G:T_1186047	1	rs16891982	G	T	T	0.0822156	0.188026	0.0312937	2.007e-09	RXFP3	protein_coding	0
1	5	33938447	rs9292519	1	rs9292519	G	A	A	0.498283	0.10118	0.0170971	3.47841e-09	RXFP3	protein_coding	0
1	5	33944512	rs35404	1	rs35404	A	G	G	0.0173214	0.445258	0.075329	3.63111e-09	SLC45A2	protein_coding	0
1	5	33946143	rs35406	1	rs16891982	A	G	G	0.0684426	0.299456	0.0341166	2.26631e-18	SLC45A2	protein_coding	0
1	5	33946555	rs7380538	1	rs16891982	A	G	A	0.0340592	0.376842	0.0468028	1.01384e-15	SLC45A2	protein_coding	0
1	5	33951551	rs2278007	1	rs16891982	A	G	G	0.024633	0.446161	0.0552618	8.49653e-16	SLC45A2	protein_coding	0
1	5	33951693	rs16891982	1	rs16891982	C	G	C	0.150094	0.371501	0.0236757	3.42588e-54	SLC45A2	protein_coding	0
1	5	33957016	rs6451047	1	rs6451047	T	C	T	0.0151757	0.434366	0.0772836	2.00914e-08	SLC45A2	protein_coding	0
1	5	33966532	rs1184030188	1	rs16891982	CTT	C	C	0.0396143	0.310772	0.0486856	1.89201e-10	SLC45A2	protein_coding	0
1	5	33967145	rs35412	1	rs16891982	C	G	C	0.103359	0.34287	0.0285264	8.00288e-33	SLC45A2	protein_coding	0
1	5	33968752	rs2067350	1	rs2067350	C	CA	CA	0.143729	0.159919	0.0284073	1.90673e-08	SLC45A2	protein_coding	0
1	5	33969628	rs35414	1	rs16891982	T	C	T	0.411663	0.113707	0.0182863	5.44314e-10	SLC45A2	protein_coding	0
2	6	385735	rs2671427	1	rs12203592	T	C	T	0.440437	0.0989432	0.0174258	1.44049e-08	IRF4	protein_coding	1004
2	6	396321	rs12203592	1	rs12203592	C	T	T	0.14076	-0.225739	0.0246739	8.22431e-20	IRF4	protein_coding	0
3	15	28365618	rs12913832	1	rs12913832	A	G	G	0.358335	-0.109001	0.017734	8.54407e-10	HERC2	protein_coding	0
4	16	89466440	rs28431356	1	rs1805007	C	T	C	0.111943	-0.195714	0.0301956	9.96101e-11	ANKRD11	protein_coding	0
4	16	89507330	rs74836424	1	rs1805007	C	T	T	0.0226539	-0.34844	0.0589322	3.59386e-09	ANKRD11	protein_coding	0
4	16	89693099	rs4248913	1	rs1805007	C	A	A	0.0339795	-0.28307	0.0487121	6.59509e-09	DPEP1	protein_coding	0
4	16	89708037	rs12921177	1	rs1805007	G	A	A	0.0315292	-0.305868	0.0491549	5.29468e-10	DPEP1	protein_coding	0
4	16	89986117	rs1805007	1	rs1805007	C	T	T	0.0237281	-0.515923	0.0556704	2.77674e-20	MC1R	protein_coding	0
4	16	89986546	rs1805009	1	rs1805009	G	C	C	0.020008	-0.386589	0.0610575	2.64125e-10	MC1R	protein_coding	0
Eye colour
Genomic risk loci	CHR	BP	Indep sig SNP	R2	Lead SNP	REF	ALT	A1	A1_FREQ	BETA	SE	P	Lead SNP closest gene	Gene type	Distance
1	5	33951693	rs16891982	1	rs16891982	C	G	C	0.149941	0.257568	0.0305907	4.87707e-17	SLC45A2	protein_coding	0
1	5	33965257	rs35409	1	rs16891982	G	T	G	0.113572	0.224992	0.0349928	1.39865e-10	SLC45A2	protein_coding	0
2	6	396321	rs12203592	1	rs12203592	C	T	T	0.140565	-0.209556	0.0314617	3.0203e-11	IRF4	protein_coding	0
3	7	135331603	rs62479525	1	rs62479525	T	C	C	0.111134	-0.195578	0.0346842	1.80668e-08	NUP205	protein_coding	0
4	9	12667799	rs398113268	1	rs10960749	G	GT	GT	0.227726	0.144303	0.025848	2.49312e-08	TYRP1	protein_coding	12640
4	9	12671566	rs10960749	1	rs10960749	G	A	G	0.452777	0.168823	0.0219021	1.53201e-14	TYRP1	protein_coding	8873
4	9	12677979	rs10116013	1	rs10960749	A	T	T	0.332063	0.130403	0.0232033	2.01339e-08	TYRP1	protein_coding	2460
4	9	12679607	rs10491745	1	rs10960749	T	C	T	0.163326	0.167791	0.0293317	1.12433e-08	TYRP1	protein_coding	832
4	9	12760788	rs7025678	1	rs10960749	A	G	A	0.437707	0.126632	0.0221753	1.19185e-08	RP11-3L8.3	antisense	0
5	15	28043390	rs6497233	1	rs35934407	T	C	T	0.229655	-0.15149	0.0257941	4.55653e-09	OCA2	protein_coding	0
5	15	28070824	rs35934407	1	rs35934407	G	A	A	0.0973531	-0.23109	0.0360417	1.57204e-10	OCA2	protein_coding	0
5	15	28074425	rs1157572508	1	rs35934407	T	TGATAGATA	TGATAGATA	0.098934	-0.248924	0.040307	7.11096e-10	OCA2	protein_coding	0
5	15	28148649	rs2594903	1	rs35934407	G	T	G	0.19677	-0.17443	0.0273142	1.85743e-10	OCA2	protein_coding	0
5	15	28233648	rs201911192	1	rs201911192	C	CA	CA	0.0526245	0.326055	0.0507958	1.49989e-10	OCA2	protein_coding	0
5	15	28259086	rs117801799	1	rs117325217	G	A	A	0.0384215	0.335909	0.0589416	1.27437e-08	OCA2	protein_coding	0
5	15	28266235	rs746861	1	rs2305252	T	C	T	0.43473	-0.182497	0.0220252	1.49333e-16	OCA2	protein_coding	0
5	15	28267027	rs2122005	1	rs2122005	G	A	A	0.232304	0.155543	0.0254038	9.89916e-10	OCA2	protein_coding	0
5	15	28267338	rs2305252	1	rs2305252	C	T	T	0.310852	0.24072	0.0253591	3.40796e-21	OCA2	protein_coding	0
5	15	28271711	rs17652091	1	rs2305252	C	A	A	0.209545	-0.185783	0.026559	3.00156e-12	OCA2	protein_coding	0
5	15	28277938	rs755407864	1	rs755407864	C	CA	CA	0.0831654	-0.640537	0.0455571	4.61841e-44	OCA2	protein_coding	0
5	15	28277938	rs34369918	1	15:28302952:A:G_99223	CA	C	C	0.226684	0.377395	0.0274117	2.36597e-42	OCA2	protein_coding	0
5	15	28279090	rs144244730	1	15:28302952:A:G_99223	G	T	T	0.0391991	0.34756	0.0586619	3.33729e-09	OCA2	protein_coding	0
5	15	28280835	rs4238497	1	rs4238497	A	G	A	0.0477957	-0.400186	0.0555287	6.58621e-13	OCA2	protein_coding	0
5	15	28286407	rs34022588	1	15:28302952:A:G_99223	C	T	T	0.192577	0.424355	0.0266546	1.06407e-55	OCA2	protein_coding	0
5	15	28286467	rs202126943	1	rs58836608	TA	T	T	0.194209	0.231308	0.0289602	1.70291e-15	OCA2	protein_coding	0
5	15	28286467	rs200426972	1	15:28302952:A:G_99223	TAA	T	T	0.118464	0.413979	0.0354567	4.30778e-31	OCA2	protein_coding	0
5	15	28287618	15:28287618:C:CAA_16819	1	15:28302952:A:G_99223	C	CAA	CAA	0.147061	0.391579	0.0318569	3.13324e-34	OCA2	protein_coding	0
5	15	28287618	15:28287618:C:CA_16820	1	15:28287618:C:CA_16820	C	CA	CA	0.0322403	0.456331	0.0655807	3.89022e-12	OCA2	protein_coding	0
5	15	28298033	rs895828	1	rs58836608	G	C	C	0.147909	0.185158	0.0303339	1.11289e-09	OCA2	protein_coding	0
5	15	28302952	15:28302952:A:G_99223	1	15:28302952:A:G_99223	A	G	G	0.223609	0.431575	0.0256835	1.12421e-61	OCA2	protein_coding	0
5	15	28316334	rs138862869	1	rs1129038	A	AAATG	AAATG	0.347262	0.415655	0.0220972	2.62164e-76	OCA2	protein_coding	0
5	15	28319648	rs79743671	1	15:28302952:A:G_99223	G	A	A	0.120146	0.370635	0.0337145	8.57784e-28	OCA2	protein_coding	0
5	15	28319706	rs7182377	1	15:28302952:A:G_99223	T	G	G	0.121649	0.394566	0.0326848	4.30088e-33	OCA2	protein_coding	0
5	15	28320964	rs62007489	1	rs1129038	C	T	T	0.154201	-0.482686	0.0294391	6.98053e-59	OCA2	protein_coding	0
5	15	28321999	rs575299612	1	15:28302952:A:G_99223	C	CA	CA	0.0909414	0.361426	0.0417328	6.26305e-18	OCA2	protein_coding	0
5	15	28324445	rs58836608	1	rs58836608	GT	G	G	0.197357	0.313607	0.0285008	7.68528e-28	OCA2	protein_coding	0
5	15	28324808	rs72714109	1	15:28302952:A:G_99223	T	C	C	0.221578	0.32768	0.0261523	1.7551e-35	OCA2	protein_coding	0
5	15	28327819	rs72714114	1	rs11396433	A	G	G	0.105976	0.201079	0.0352297	1.21181e-08	OCA2	protein_coding	0
5	15	28327835	rs4778137	1	15:28302952:A:G_99223	C	G	G	0.411269	0.306655	0.0218525	6.67239e-44	OCA2	protein_coding	0
5	15	28327906	rs4074658	1	rs4074658	C	G	C	0.491077	-0.285344	0.0213101	3.40906e-40	OCA2	protein_coding	0
5	15	28328765	rs7174027	1	rs1129038	G	A	A	0.213154	0.511366	0.0255793	1.39067e-85	OCA2	protein_coding	0
5	15	28335820	rs4778138	1	rs1129038	A	G	G	0.29246	0.549645	0.0227668	7.2581e-122	OCA2	protein_coding	0
5	15	28338046	rs7161974	1	rs11396433	C	T	T	0.0868842	0.405552	0.0390343	4.97774e-25	OCA2	protein_coding	0
5	15	28338713	rs4778241	1	rs1129038	A	C	A	0.353633	0.530439	0.0221323	3.21692e-120	OCA2	protein_coding	0
5	15	28345931	rs58843292	1	rs1129038	G	A	A	0.171932	0.494042	0.0281804	8.14141e-67	OCA2	protein_coding	0
5	15	28346814	rs5811535	1	rs11365574	AT	A	AT	0.0324838	0.53277	0.0610822	3.66714e-18	OCA2	protein_coding	0
5	15	28348028	rs111593432	1	rs11365574	A	G	G	0.0115106	0.688656	0.105789	8.26998e-11	OCA2	protein_coding	0
5	15	28350682	rs115000158	1	rs11396433	G	A	A	0.0339946	0.523761	0.0705324	1.31172e-13	HERC2	protein_coding	504
5	15	28351375	rs150763518	1	rs1129038	G	GGT	G	0.194486	0.385548	0.0276566	2.33079e-43	HERC2	protein_coding	0
5	15	28356859	rs1129038	1	rs1129038	C	T	T	0.361239	-0.982798	0.017693	1.00925E-523	HERC2	protein_coding	0
5	15	28361368	rs11365574	1	rs11365574	CT	C	CT	0.0663086	0.541993	0.0470002	2.21569e-30	HERC2	protein_coding	0
5	15	28363488	rs116879078	1	rs116879078	C	T	T	0.0485448	0.426668	0.0597147	1.0295e-12	HERC2	protein_coding	0
5	15	28364059	rs7494942	1	rs1129038	A	G	A	0.401082	0.626421	0.0206186	3.99706e-186	HERC2	protein_coding	0
5	15	28381546	rs8033755	1	rs11396433	C	A	C	0.0268589	0.674277	0.0720293	1.16526e-20	HERC2	protein_coding	0
5	15	28382759	rs117219845	1	rs1491544065	C	T	T	0.0691925	0.41247	0.046939	2.0758e-18	HERC2	protein_coding	0
5	15	28384534	rs150287021	1	rs11396433	C	T	T	0.0432768	0.416048	0.0579565	8.08122e-13	HERC2	protein_coding	0
5	15	28386626	rs11636232	1	rs1129038	C	T	T	0.168864	-0.85448	0.0272399	3.02469e-197	HERC2	protein_coding	0
5	15	28388751	rs111446662	1	rs34823980	C	T	T	0.0682024	0.491405	0.0445594	5.8838e-28	HERC2	protein_coding	0
5	15	28395582	rs192494731	1	rs11396433	C	T	T	0.0143408	0.654723	0.109731	2.59008e-09	HERC2	protein_coding	0
5	15	28400982	rs146550637	1	rs11396433	C	T	T	0.0268592	0.599414	0.0756043	2.72211e-15	HERC2	protein_coding	0
5	15	28401340	rs28784029	1	rs1129038	C	T	T	0.1531	-0.833056	0.0308	1.9735e-150	HERC2	protein_coding	0
5	15	28418984	rs28587058	1	rs117325217	A	C	C	0.0386887	0.547847	0.0663245	1.848e-16	HERC2	protein_coding	0
5	15	28419085	rs56743903	1	rs34823980	G	A	A	0.114803	0.467037	0.0390213	1.44536e-32	HERC2	protein_coding	0
5	15	28419161	rs111433258	1	rs1129038	A	G	G	0.272791	0.543272	0.0263747	1.55777e-90	HERC2	protein_coding	0
5	15	28419330	rs112483884	1	rs1491544065	T	C	C	0.133691	0.24379	0.0351181	4.36182e-12	HERC2	protein_coding	0
5	15	28420351	rs142046335	1	rs142046335	GGA	G	G	0.0548411	-0.684916	0.0531666	2.22635e-37	HERC2	protein_coding	0
5	15	28455800	rs2525919	1	rs1129038	A	T	T	0.227434	0.555648	0.0260182	6.83644e-97	HERC2	protein_coding	0
5	15	28462926	rs202195884	1	rs202195884	CA	C	C	0.0266023	0.415444	0.074759	2.88577e-08	HERC2	protein_coding	0
5	15	28469326	rs200980383	1	rs1491544065	AACAG	A	A	0.0232151	0.503029	0.0796261	2.89226e-10	HERC2	protein_coding	0
5	15	28470842	rs397854007	1	rs34823980	CA	C	C	0.0833247	0.626451	0.044305	1.56509e-44	HERC2	protein_coding	0
5	15	28476632	rs144864205	1	rs144864205	G	A	A	0.0228987	0.616333	0.0856819	7.26773e-13	HERC2	protein_coding	0
5	15	28481428	rs2346098	1	rs748125345	G	A	A	0.054652	0.385577	0.0546199	1.9041e-12	HERC2	protein_coding	0
5	15	28483186	rs529312329	1	rs529312329	C	T	T	0.0194688	0.443164	0.0779383	1.37404e-08	HERC2	protein_coding	0
5	15	28484999	rs150231163	1	15:28302952:A:G_99223	A	C	C	0.0421022	0.544393	0.0567717	1.36396e-21	HERC2	protein_coding	0
5	15	28505115	rs1491544065	1	rs1491544065	C	CA	CA	0.110029	0.34391	0.0387968	1.0539e-18	HERC2	protein_coding	0
5	15	28505115	rs869190367	1	rs34823980	CA	C	C	0.0962904	0.564306	0.0401202	4.29745e-44	HERC2	protein_coding	0
5	15	28509166	rs34823980	1	rs34823980	CA	C	C	0.0942355	0.60983	0.0405778	5.87324e-50	HERC2	protein_coding	0
5	15	28510626	rs150568801	1	rs1491544065	A	T	T	0.0181699	0.650865	0.0865642	6.51701e-14	HERC2	protein_coding	0
5	15	28524761	rs748125345	1	rs748125345	C	CCACACACACA	CCACACACACA	0.0337012	0.60715	0.0712439	2.05145e-17	HERC2	protein_coding	0
5	15	28524761	15:28524761:C:CCACACACA_17189	1	rs34823980	C	CCACACACA	CCACACACA	0.0896654	0.552672	0.0400939	1.8919e-42	HERC2	protein_coding	0
5	15	28533868	rs1449123735	1	rs1491544065	C	T	T	0.053031	0.334497	0.0539395	6.05138e-10	HERC2	protein_coding	0
5	15	28534553	rs111458470	1	rs1129038	A	ATAG	A	0.419266	0.581791	0.0219268	3.3751e-145	HERC2	protein_coding	0
5	15	28534777	rs117325217	1	rs117325217	C	T	T	0.0924155	0.53636	0.0418313	4.74261e-37	HERC2	protein_coding	0
5	15	28534782	rs118141530	1	rs117325217	A	G	G	0.0606812	0.53796	0.0520203	8.16019e-25	HERC2	protein_coding	0
5	15	28538638	rs34632582	1	rs11396433	CA	C	CA	0.0394348	0.413613	0.065196	2.43509e-10	HERC2	protein_coding	0
5	15	28543137	rs556360317	1	rs11365574	A	T	T	0.019518	0.486142	0.0817421	2.91278e-09	HERC2	protein_coding	0
5	15	28543151	rs373425948	1	rs34823980	TTGTG	T	T	0.102501	0.560708	0.0384039	2.63255e-47	HERC2	protein_coding	0
5	15	28556859	rs533994436	1	rs533994436	G	C	C	0.0156373	-0.943951	0.103114	7.81333e-20	HERC2	protein_coding	0
5	15	28560009	rs11324616	1	rs1129038	GA	G	GA	0.182234	0.551532	0.0274282	1.5846e-86	HERC2	protein_coding	0
5	15	28561205	rs11396433	1	rs11396433	T	TA	T	0.0882063	0.469668	0.0384071	6.67505e-34	HERC2	protein_coding	0
5	15	28566385	rs373468882	1	rs34823980	C	T	T	0.0648084	0.546008	0.046433	1.65271e-31	HERC2	protein_coding	0
5	15	28573826	rs745333093	1	rs11396433	C	A	A	0.0579528	0.453793	0.0502007	2.20977e-19	RP11-578F21.3	pseudogene	0
5	15	28616387	rs548590936	1	rs1491544065	TG	T	T	0.108318	0.228429	0.041289	3.3196e-08	RP11-483E23.3	pseudogene	510
6	15	29089809	rs7494925	1	rs148885596	G	C	C	0.21785	-0.183567	0.0311941	4.24974e-09	RP11-578F21.12	pseudogene	0
6	15	29121972	rs148885596	1	rs148885596	C	G	G	0.119511	-0.299678	0.0332798	3.02039e-19	APBA2	protein_coding	2657
6	15	29137472	rs140159633	1	rs148885596	C	T	T	0.173637	-0.241416	0.0313254	1.54847e-14	APBA2	protein_coding	0
6	15	29143472	rs36179052	1	rs148885596	G	T	G	0.232906	-0.144551	0.025863	2.40444e-08	APBA2	protein_coding	0
Fitzpatrick scale
Genomic risk loci	CHR	BP	Indep sig SNP	R2	Lead SNP	REF	ALT	A1	A1_FREQ	BETA	SE	P	Lead SNP closest gene	Gene type	Distance
1	5	33832433	rs1423300	1	rs116074720	G	A	A	0.333914	0.0842742	0.0154164	4.8161e-08	ADAMTS12	protein_coding	0
1	5	33835643	rs2591719	1	rs16891982	G	A	A	0.0809608	0.200514	0.0254378	3.9214e-15	ADAMTS12	protein_coding	0
1	5	33836058	rs370724688	1	rs116074720	CTGTG	C	C	0.443331	-0.0992514	0.0155395	1.84729e-10	ADAMTS12	protein_coding	0
1	5	33844562	rs116074720	1	rs116074720	C	A	A	0.446331	-0.108282	0.0138689	7.07697e-15	ADAMTS12	protein_coding	0
1	5	33848133	rs2591736	1	rs16891982	C	A	A	0.0320996	0.257522	0.040967	3.53717e-10	ADAMTS12	protein_coding	0
1	5	33899690	rs11742467	1	rs16891982	G	A	G	0.195144	0.180365	0.0171525	1.36916e-25	ADAMTS12	protein_coding	2393
1	5	33921694	rs2331343	1	rs16891982	T	G	G	0.0694719	0.310653	0.027098	4.79972e-30	RXFP3	protein_coding	9797
1	5	33927054	rs13177787	1	rs16891982	T	C	T	0.12878	0.248205	0.0202103	3.60806e-34	RXFP3	protein_coding	4437
1	5	33928902	rs7713279	1	rs16891982	T	G	G	0.227729	0.196303	0.0162185	2.98824e-33	RXFP3	protein_coding	2589
1	5	33932615	rs34280294	1	rs35404	G	T	T	0.050602	0.18455	0.0313219	4.0687e-09	RXFP3	protein_coding	0
1	5	33933736	5:33933736:G:T_1186047	1	rs16891982	G	T	T	0.0823761	0.15694	0.0250154	3.82676e-10	RXFP3	protein_coding	0
1	5	33933962	rs16891958	1	rs200118663	C	T	T	0.0238657	0.33716	0.0505914	2.94967e-11	RXFP3	protein_coding	0
1	5	33935125	rs200118663	1	rs200118663	TTTTCTTTCTTTC	T	T	0.0243108	0.393051	0.051377	2.39669e-14	RXFP3	protein_coding	0
1	5	33935943	rs7702361	1	rs116074720	A	C	A	0.409183	-0.0776871	0.0138545	2.16672e-08	RXFP3	protein_coding	0
1	5	33940419	rs10461708	1	rs116074720	G	A	A	0.447265	0.0850772	0.0138878	9.71068e-10	RXFP3	protein_coding	0
1	5	33944512	rs35404	1	rs35404	A	G	G	0.0173051	0.411246	0.0602594	9.88409e-12	SLC45A2	protein_coding	0
1	5	33944594	rs1491276502	1	rs16891982	AAG	A	A	0.0631342	0.331278	0.0328419	1.06996e-23	SLC45A2	protein_coding	0
1	5	33946143	rs35406	1	rs16891982	A	G	G	0.0682626	0.383625	0.0270359	8.07166e-45	SLC45A2	protein_coding	0
1	5	33950451	rs10080040	1	rs16891982	T	A	T	0.0339619	0.420733	0.037264	3.33146e-29	SLC45A2	protein_coding	0
1	5	33951551	rs2278007	1	rs16891982	A	G	G	0.0247314	0.379304	0.0441071	1.06115e-17	SLC45A2	protein_coding	0
1	5	33951693	rs16891982	1	rs16891982	C	G	C	0.149914	0.425318	0.0184497	9.5415e-112	SLC45A2	protein_coding	0
1	5	33954387	rs560973795	1	rs560973795	TAGCCCA	T	T	0.0129061	0.453429	0.0674231	1.95417e-11	SLC45A2	protein_coding	0
1	5	33957016	rs6451047	1	rs6451047	T	C	T	0.015203	0.530406	0.0615671	9.28959e-18	SLC45A2	protein_coding	0
1	5	33960448	rs73077127	1	rs2067350	G	C	C	0.0192128	0.324447	0.053877	1.84796e-09	SLC45A2	protein_coding	0
1	5	33962770	rs28117	1	rs16891982	G	A	G	0.108555	0.372114	0.0212948	2.19162e-66	SLC45A2	protein_coding	0
1	5	33966532	rs1184030188	1	rs16891982	CTT	C	C	0.0396982	0.382741	0.0386799	7.14207e-23	SLC45A2	protein_coding	0
1	5	33968322	rs6451050	1	rs35404	T	G	T	0.0104129	0.480853	0.0787682	1.10927e-09	SLC45A2	protein_coding	0
1	5	33968752	rs2067350	1	rs2067350	C	CA	CA	0.143951	0.161005	0.0226662	1.39186e-12	SLC45A2	protein_coding	0
1	5	33969628	rs35414	1	rs16891982	T	C	T	0.411428	0.111691	0.0146097	2.49699e-14	SLC45A2	protein_coding	0
1	5	33976087	rs3776546	1	rs16891982	T	A	A	0.0883338	0.19087	0.0241223	3.09085e-15	SLC45A2	protein_coding	0
1	5	33980264	rs35960920	1	rs16891982	CAA	C	C	0.147707	0.140031	0.0192374	3.89242e-13	SLC45A2	protein_coding	0
2	9	12696499	rs2762461	1	rs2762461	G	T	G	0.477808	0.0779593	0.0138344	1.84619e-08	TYRP1	protein_coding	0
3	11	88879915	rs2187128	1	rs2187128	T	C	T	0.124873	0.115078	0.0207184	2.932e-08	TYR	protein_coding	25705
3	11	89017961	rs1126809	1	rs1126809	G	A	A	0.25309	-0.094712	0.0158518	2.46534e-09	TYR	protein_coding	0
3	11	89055560	rs369896246	1	rs2187128	AAAAT	A	A	0.152477	0.114316	0.0206824	3.42166e-08	NOX4	protein_coding	0
4	15	28271711	rs17652091	1	rs895829	C	A	A	0.209609	-0.093407	0.0167606	2.63738e-08	OCA2	protein_coding	0
4	15	28277938	rs755407864	1	rs755407864	C	CA	CA	0.0834051	-0.212568	0.0290785	3.09888e-13	OCA2	protein_coding	0
4	15	28277938	rs34369918	1	rs895829	CA	C	C	0.22658	0.151439	0.0174929	6.46368e-18	OCA2	protein_coding	0
4	15	28286407	rs34022588	1	rs895829	C	T	T	0.192759	0.156886	0.017069	5.60339e-20	OCA2	protein_coding	0
4	15	28286467	rs202126943	1	rs895829	TA	T	T	0.19395	0.100547	0.01833	4.33232e-08	OCA2	protein_coding	0
4	15	28286467	rs200426972	1	rs895829	TAA	T	T	0.118718	0.148383	0.0225286	4.97599e-11	OCA2	protein_coding	0
4	15	28287618	15:28287618:C:CAA_16819	1	rs895829	C	CAA	CAA	0.147441	0.146189	0.0202833	6.57096e-13	OCA2	protein_coding	0
4	15	28298057	rs895829	1	rs895829	T	C	C	0.347204	0.155381	0.0141649	1.11939e-27	OCA2	protein_coding	0
4	15	28302952	15:28302952:A:G_99223	1	rs895829	A	G	G	0.223959	0.163339	0.0164825	6.1781e-23	OCA2	protein_coding	0
4	15	28320661	rs6497263	1	rs895829	T	A	A	0.122954	0.173372	0.0206792	6.61487e-17	OCA2	protein_coding	0
4	15	28320964	rs62007489	1	rs12913832	C	T	T	0.154267	-0.145746	0.0189368	1.67972e-14	OCA2	protein_coding	0
4	15	28324808	rs72714109	1	rs895829	T	C	C	0.2216	0.138012	0.0166351	1.37152e-16	OCA2	protein_coding	0
4	15	28327835	rs4778137	1	rs895829	C	G	G	0.411312	0.105965	0.013962	3.81772e-14	OCA2	protein_coding	0
4	15	28327906	rs4074658	1	rs4074658	C	G	C	0.491689	-0.0909773	0.013609	2.56456e-11	OCA2	protein_coding	0
4	15	28328765	rs7174027	1	rs12913832	G	A	A	0.213156	0.157099	0.0166084	4.68903e-21	OCA2	protein_coding	0
4	15	28335820	rs4778138	1	rs12913832	A	G	G	0.292925	0.181591	0.0149497	1.79142e-33	OCA2	protein_coding	0
4	15	28336949	rs35795965	1	rs11396433	GA	G	G	0.0873482	0.151545	0.0246676	8.70766e-10	OCA2	protein_coding	0
4	15	28338713	rs4778241	1	rs12913832	A	C	A	0.353085	0.156072	0.014579	1.87764e-26	OCA2	protein_coding	0
4	15	28345931	rs58843292	1	rs12913832	G	A	A	0.171945	0.157108	0.0181649	6.93764e-18	OCA2	protein_coding	0
4	15	28351375	rs150763518	1	rs12913832	G	GGT	G	0.194178	0.105502	0.0177287	2.85095e-09	HERC2	protein_coding	0
4	15	28361368	rs11365574	1	rs11365574	CT	C	CT	0.0660536	0.219006	0.0298958	2.76405e-13	HERC2	protein_coding	0
4	15	28365618	rs12913832	1	rs12913832	A	G	G	0.358605	-0.330585	0.0134482	5.93957e-126	HERC2	protein_coding	0
4	15	28383565	rs7403279	1	rs12913832	T	C	T	0.400939	0.196234	0.0139232	2.97163e-44	HERC2	protein_coding	0
4	15	28386626	rs11636232	1	rs12913832	C	T	T	0.169388	-0.273499	0.0183755	4.82932e-49	HERC2	protein_coding	0
4	15	28401340	rs28784029	1	rs12913832	C	T	T	0.152997	-0.271497	0.0204393	1.38492e-39	HERC2	protein_coding	0
4	15	28419161	rs111433258	1	rs12913832	A	G	G	0.272219	0.168527	0.017199	1.83005e-22	HERC2	protein_coding	0
4	15	28420351	rs142046335	1	rs142046335	GGA	G	G	0.0547849	-0.225303	0.0339503	3.5646e-11	HERC2	protein_coding	0
4	15	28455800	rs2525919	1	rs12913832	A	T	T	0.226878	0.194587	0.0169376	3.64553e-30	HERC2	protein_coding	0
4	15	28470842	rs397854007	1	15:28524761:C:CCACACACA_17189	CA	C	C	0.0830975	0.204058	0.0283509	7.05326e-13	HERC2	protein_coding	0
4	15	28484999	rs150231163	1	15:28524761:C:CCACACACA_17189	A	C	C	0.0424438	0.233463	0.0358077	7.74073e-11	HERC2	protein_coding	0
4	15	28505115	rs869190367	1	15:28524761:C:CCACACACA_17189	CA	C	C	0.0961545	0.188275	0.0256446	2.4548e-13	HERC2	protein_coding	0
4	15	28509166	rs34823980	1	15:28524761:C:CCACACACA_17189	CA	C	C	0.0941118	0.19696	0.0259965	4.21952e-14	HERC2	protein_coding	0
4	15	28513304	rs117201485	1	rs117325217	G	A	A	0.0640375	0.211577	0.0319273	3.79758e-11	HERC2	protein_coding	0
4	15	28524761	15:28524761:C:CCACACACA_17189	1	15:28524761:C:CCACACACA_17189	C	CCACACACA	CCACACACA	0.0896518	0.216475	0.0255624	3.24313e-17	HERC2	protein_coding	0
4	15	28534553	rs111458470	1	rs12913832	A	ATAG	A	0.418721	0.176194	0.0145531	2.87388e-33	HERC2	protein_coding	0
4	15	28534777	rs117325217	1	rs117325217	C	T	T	0.0925497	0.202343	0.0266151	3.45597e-14	HERC2	protein_coding	0
4	15	28543151	rs373425948	1	15:28524761:C:CCACACACA_17189	TTGTG	T	T	0.102456	0.195959	0.0245734	1.88861e-15	HERC2	protein_coding	0
4	15	28560009	rs11324616	1	rs12913832	GA	G	GA	0.182086	0.179677	0.0178055	1.02747e-23	HERC2	protein_coding	0
4	15	28561205	rs11396433	1	rs11396433	T	TA	T	0.0887677	0.162217	0.0244028	3.30505e-11	HERC2	protein_coding	0
4	15	28566385	rs373468882	1	15:28524761:C:CCACACACA_17189	C	T	T	0.0648461	0.228331	0.0294753	1.13915e-14	HERC2	protein_coding	0
5	16	89466440	rs28431356	1	rs1805007	C	T	C	0.112192	-0.156009	0.0241436	1.13534e-10	ANKRD11	protein_coding	0
5	16	89698760	rs55950592	1	rs1805005	C	T	T	0.106787	-0.138443	0.0235076	4.13659e-09	DPEP1	protein_coding	0
5	16	89801952	rs11649196	1	rs1805005	G	A	A	0.136173	-0.124522	0.0210062	3.27799e-09	ZNF276	protein_coding	0
5	16	89897896	rs7198386	1	rs1805005	A	C	C	0.43177	0.0791122	0.0141018	2.13283e-08	SPIRE2	protein_coding	0
5	16	89985844	rs1805005	1	rs1805005	G	T	T	0.142408	-0.130302	0.0195705	3.07716e-11	MC1R	protein_coding	0
5	16	89986117	rs1805007	1	rs1805007	C	T	T	0.0237178	-0.336442	0.0446884	6.06402e-14	MC1R	protein_coding	0
5	16	89986546	rs1805009	1	rs1805009	G	C	C	0.0199676	-0.336856	0.048879	6.21085e-12	MC1R	protein_coding	0
Phototype score
Genomic risk loci	CHR	BP	Indep sig SNP	R2	Lead SNP	REF	ALT	A1	A1_FREQ	BETA	SE	P	Lead SNP closest gene	Gene type	Distance
1	5	33832433	rs1423300	1	rs116074720	G	A	A	0.333914	2.31585	0.297005	7.6647e-15	ADAMTS12	protein_coding	0
1	5	33835643	rs2591719	1	rs16891982	G	A	A	0.0809608	4.92495	0.489686	1.43852e-23	ADAMTS12	protein_coding	0
1	5	33836058	rs370724688	1	rs116074720	CTGTG	C	C	0.443331	-2.27673	0.299801	3.68595e-14	ADAMTS12	protein_coding	0
1	5	33840033	rs145326083	1	rs145326083	G	A	A	0.0163298	7.09874	1.22175	6.62784e-09	ADAMTS12	protein_coding	0
1	5	33844562	rs116074720	1	rs116074720	C	A	A	0.446331	-2.62864	0.267063	1.19128e-22	ADAMTS12	protein_coding	0
1	5	33848133	rs2591736	1	rs16891982	C	A	A	0.0320996	5.97574	0.790307	4.7334e-14	ADAMTS12	protein_coding	0
1	5	33849542	rs752243327	1	rs116074720	A	AAT	AAT	0.152306	2.57314	0.443129	6.76988e-09	ADAMTS12	protein_coding	0
1	5	33858776	rs2961906	1	rs57525174	G	A	A	0.116325	2.7956	0.47352	3.78916e-09	ADAMTS12	protein_coding	0
1	5	33859404	rs114803348	1	rs116074720	C	A	A	0.221422	-2.47665	0.349113	1.48673e-12	ADAMTS12	protein_coding	0
1	5	33881669	rs11442532	1	rs34153565	C	CT	CT	0.0927425	3.00179	0.460469	7.7876e-11	ADAMTS12	protein_coding	0
1	5	33881997	rs78211086	1	rs34153565	A	C	C	0.0254439	5.17362	0.880908	4.55974e-09	ADAMTS12	protein_coding	0
1	5	33883432	rs367554063	1	rs34153565	GTT	G	G	0.0507689	4.69114	0.67419	3.89864e-12	ADAMTS12	protein_coding	0
1	5	33899690	rs11742467	1	rs16891982	G	A	G	0.195144	3.94772	0.330428	1.87957e-32	ADAMTS12	protein_coding	2393
1	5	33921694	rs2331343	1	rs16891982	T	G	G	0.0694719	6.11714	0.523418	3.82421e-31	RXFP3	protein_coding	9797
1	5	33927054	rs13177787	1	rs16891982	T	C	T	0.12878	5.39362	0.388991	6.50569e-43	RXFP3	protein_coding	4437
1	5	33928902	rs7713279	1	rs16891982	T	G	G	0.227729	4.45581	0.311656	1.83643e-45	RXFP3	protein_coding	2589
1	5	33932331	rs34153565	1	rs34153565	C	T	T	0.0945538	3.20821	0.449959	1.14948e-12	RXFP3	protein_coding	0
1	5	33932615	rs34280294	1	rs35404	G	T	T	0.050602	4.79431	0.603589	2.42723e-15	RXFP3	protein_coding	0
1	5	33933736	5:33933736:G:T_1186047	1	rs16891982	G	T	T	0.0823761	4.14423	0.481758	1.03681e-17	RXFP3	protein_coding	0
1	5	33933962	rs16891958	1	rs200118663	C	T	T	0.0238657	6.43511	0.977819	5.15698e-11	RXFP3	protein_coding	0
1	5	33935125	rs200118663	1	rs200118663	TTTTCTTTCTTTC	T	T	0.0243108	7.75219	0.992647	6.96205e-15	RXFP3	protein_coding	0
1	5	33935943	rs7702361	1	rs116074720	A	C	A	0.409183	-2.01803	0.267056	4.90507e-14	RXFP3	protein_coding	0
1	5	33936721	rs79014396	1	rs34153565	C	T	T	0.0216259	6.05053	0.922653	6.02317e-11	RXFP3	protein_coding	0
1	5	33940419	rs10461708	1	rs116074720	G	A	A	0.447265	1.99845	0.267901	1.01988e-13	RXFP3	protein_coding	0
1	5	33940753	rs35400	1	rs35404	G	A	A	0.0236832	5.60072	0.90404	6.29499e-10	RXFP3	protein_coding	0
1	5	33940817	rs57525174	1	rs57525174	G	A	A	0.017535	6.70788	1.0101	3.45674e-11	RXFP3	protein_coding	0
1	5	33944512	rs35404	1	rs35404	A	G	G	0.0173051	9.66116	1.16191	1.17665e-16	SLC45A2	protein_coding	0
1	5	33944594	rs1214023646	1	rs34153565	A	AG	AG	0.0216425	5.83937	1.05349	3.13091e-08	SLC45A2	protein_coding	0
1	5	33944594	rs1491276502	1	rs16891982	AAG	A	A	0.0631342	7.01545	0.63337	3.50951e-28	SLC45A2	protein_coding	0
1	5	33946143	rs35406	1	rs16891982	A	G	G	0.0682626	8.17197	0.520182	2.65455e-54	SLC45A2	protein_coding	0
1	5	33950451	rs10080040	1	rs16891982	T	A	T	0.0339619	9.32618	0.717199	4.91321e-38	SLC45A2	protein_coding	0
1	5	33951551	rs2278007	1	rs16891982	A	G	G	0.0247314	8.90703	0.849338	1.8362e-25	SLC45A2	protein_coding	0
1	5	33951693	rs16891982	1	rs16891982	C	G	C	0.149914	9.47074	0.350185	2.66939e-150	SLC45A2	protein_coding	0
1	5	33952467	rs111372186	1	rs111372186	AT	A	A	0.0250933	5.87436	0.999834	4.49763e-09	SLC45A2	protein_coding	0
1	5	33954387	rs560973795	1	rs560973795	TAGCCCA	T	T	0.0129061	8.79865	1.30294	1.61702e-11	SLC45A2	protein_coding	0
1	5	33957016	rs6451047	1	rs6451047	T	C	T	0.015203	11.5814	1.18734	2.81749e-22	SLC45A2	protein_coding	0
1	5	33960448	rs73077127	1	rs2067350	G	C	C	0.0192128	7.79026	1.03912	7.7009e-14	SLC45A2	protein_coding	0
1	5	33966532	rs1184030188	1	rs16891982	CTT	C	C	0.0396982	8.54476	0.74502	4.53025e-30	SLC45A2	protein_coding	0
1	5	33967145	rs35412	1	rs16891982	C	G	C	0.103303	8.58179	0.430883	6.00163e-85	SLC45A2	protein_coding	0
1	5	33968322	rs6451050	1	rs35404	T	G	T	0.0104129	11.684	1.51889	1.73216e-14	SLC45A2	protein_coding	0
1	5	33968752	rs2067350	1	rs2067350	C	CA	CA	0.143951	3.59168	0.43729	2.72026e-16	SLC45A2	protein_coding	0
1	5	33969628	rs35414	1	rs16891982	T	C	T	0.411428	2.52931	0.281714	3.84399e-19	SLC45A2	protein_coding	0
1	5	33976087	rs3776546	1	rs16891982	T	A	A	0.0883338	3.94232	0.465756	3.35961e-17	SLC45A2	protein_coding	0
1	5	33980264	rs35960920	1	rs16891982	CAA	C	C	0.147707	2.7895	0.37165	7.21002e-14	SLC45A2	protein_coding	0
1	5	33995044	rs36089417	1	rs36089417	T	C	C	0.0596264	3.39423	0.563717	1.85741e-09	AMACR	protein_coding	0
1	5	33996743	5:33996743:T:TGTGGTAGTGCG_192905	1	5:33996743:T:TGTGGTAGTGCG_192905	T	TGTGGTAGTGCG	TGTGGTAGTGCG	0.0194769	5.48014	0.952668	9.32966e-09	AMACR	protein_coding	0
1	5	34000609	rs397977468	1	rs36089417	C	CT	CT	0.208851	1.86499	0.325594	1.07693e-08	AMACR	protein_coding	0
1	5	34035240	rs149359	1	rs149359	T	C	C	0.436752	1.59256	0.270139	3.98832e-09	RP11-1084J3.4	protein_coding	0
2	9	12696499	rs2762461	1	rs2762461	G	T	G	0.477808	1.52387	0.267338	1.26681e-08	TYRP1	protein_coding	0
3	11	88879915	rs2187128	1	rs369896246	T	C	T	0.124873	2.41764	0.400167	1.63837e-09	TYR	protein_coding	25705
3	11	88947066	rs7116973	1	rs369896246	T	A	A	0.125584	2.35284	0.417107	1.78679e-08	TYR	protein_coding	0
3	11	89017961	rs1126809	1	rs1126809	G	A	A	0.25309	-1.96386	0.306178	1.54946e-10	TYR	protein_coding	0
3	11	89055560	rs369896246	1	rs369896246	AAAAT	A	A	0.152477	2.81651	0.398923	1.89331e-12	NOX4	protein_coding	0
4	15	28230318	rs1800407	1	rs1800407	C	T	T	0.10227	-2.48667	0.435016	1.15304e-08	OCA2	protein_coding	0
4	15	28277938	rs755407864	1	rs755407864	C	CA	CA	0.0834051	-4.57617	0.561224	4.43161e-16	OCA2	protein_coding	0
4	15	28277938	rs34369918	1	rs895829	CA	C	C	0.22658	3.21168	0.337535	2.76454e-21	OCA2	protein_coding	0
4	15	28283441	rs1448484	1	rs1448484	A	G	G	0.0188526	5.35701	0.952951	1.99753e-08	OCA2	protein_coding	0
4	15	28286407	rs34022588	1	rs895829	C	T	T	0.192759	3.24448	0.329457	1.13241e-22	OCA2	protein_coding	0
4	15	28286467	rs202126943	1	rs895829	TA	T	T	0.19395	2.16686	0.353975	9.9883e-10	OCA2	protein_coding	0
4	15	28286467	rs200426972	1	rs895829	TAA	T	T	0.118718	3.01984	0.435169	4.44661e-12	OCA2	protein_coding	0
4	15	28287618	15:28287618:C:CAA_16819	1	rs895829	C	CAA	CAA	0.147441	3.12189	0.39153	1.90213e-15	OCA2	protein_coding	0
4	15	28298057	rs895829	1	rs895829	T	C	C	0.347204	3.353	0.272918	3.41129e-34	OCA2	protein_coding	0
4	15	28302952	15:28302952:A:G_99223	1	rs895829	A	G	G	0.223959	3.46418	0.317883	2.42304e-27	OCA2	protein_coding	0
4	15	28319648	rs79743671	1	rs895829	G	A	A	0.120345	2.36731	0.414832	1.21959e-08	OCA2	protein_coding	0
4	15	28320661	rs6497263	1	rs895829	T	A	A	0.122954	3.66024	0.399086	6.70995e-20	OCA2	protein_coding	0
4	15	28320964	rs62007489	1	rs12913832	C	T	T	0.154267	-3.17168	0.365374	5.27655e-18	OCA2	protein_coding	0
4	15	28324445	rs58836608	1	rs895829	GT	G	G	0.197307	2.13017	0.351056	1.39313e-09	OCA2	protein_coding	0
4	15	28324808	rs72714109	1	rs895829	T	C	C	0.2216	2.95108	0.320979	5.46638e-20	OCA2	protein_coding	0
4	15	28327835	rs4778137	1	rs895829	C	G	G	0.411312	2.42766	0.269184	2.67841e-19	OCA2	protein_coding	0
4	15	28327906	rs4074658	1	rs4074658	C	G	C	0.491689	-1.82728	0.262907	4.12121e-12	OCA2	protein_coding	0
4	15	28328765	rs7174027	1	rs12913832	G	A	A	0.213156	3.2349	0.320573	1.02877e-23	OCA2	protein_coding	0
4	15	28335820	rs4778138	1	rs12913832	A	G	G	0.292925	3.79649	0.288173	5.59922e-39	OCA2	protein_coding	0
4	15	28336949	rs35795965	1	rs11396433	GA	G	G	0.0873482	3.24873	0.476294	1.01429e-11	OCA2	protein_coding	0
4	15	28338713	rs4778241	1	rs12913832	A	C	A	0.353085	3.1793	0.281384	3.04194e-29	OCA2	protein_coding	0
4	15	28345931	rs58843292	1	rs12913832	G	A	A	0.171945	3.21824	0.350718	6.4327e-20	OCA2	protein_coding	0
4	15	28351375	rs150763518	1	rs12913832	G	GGT	G	0.194178	2.2242	0.342384	9.05052e-11	HERC2	protein_coding	0
4	15	28361368	rs11365574	1	rs11365574	CT	C	CT	0.0660536	4.46927	0.577391	1.19434e-14	HERC2	protein_coding	0
4	15	28364059	rs7494942	1	rs12913832	A	G	A	0.400874	4.17549	0.267187	9.10531e-54	HERC2	protein_coding	0
4	15	28365618	rs12913832	1	rs12913832	A	G	G	0.358605	-6.87674	0.257351	5.31996e-147	HERC2	protein_coding	0
4	15	28382759	rs117219845	1	rs117219845	C	T	T	0.0693914	3.48051	0.573492	1.38372e-09	HERC2	protein_coding	0
4	15	28386626	rs11636232	1	rs12913832	C	T	T	0.169388	-5.83834	0.353353	9.99336e-60	HERC2	protein_coding	0
4	15	28401340	rs28784029	1	rs12913832	C	T	T	0.152997	-5.56351	0.39412	2.19427e-44	HERC2	protein_coding	0
4	15	28419085	rs56743903	1	rs56743903	G	A	A	0.114321	3.05384	0.481699	2.50781e-10	HERC2	protein_coding	0
4	15	28419161	rs111433258	1	rs12913832	A	G	G	0.272219	3.83718	0.33112	1.17569e-30	HERC2	protein_coding	0
4	15	28420351	rs142046335	1	rs142046335	GGA	G	G	0.0547849	-4.45655	0.655971	1.22167e-11	HERC2	protein_coding	0
4	15	28455800	rs2525919	1	rs12913832	A	T	T	0.226878	4.18895	0.326271	3.89675e-37	HERC2	protein_coding	0
4	15	28470842	rs397854007	1	15:28524761:C:CCACACACA_17189	CA	C	C	0.0830975	4.57391	0.546901	7.85553e-17	HERC2	protein_coding	0
4	15	28484999	rs150231163	1	15:28524761:C:CCACACACA_17189	A	C	C	0.0424438	4.73657	0.691701	8.42516e-12	HERC2	protein_coding	0
4	15	28486734	rs147936809	1	rs117325217	G	A	A	0.0620936	4.24672	0.623548	1.08878e-11	HERC2	protein_coding	0
4	15	28505115	rs869190367	1	15:28524761:C:CCACACACA_17189	CA	C	C	0.0961545	4.23403	0.494635	1.49088e-17	HERC2	protein_coding	0
4	15	28509166	rs34823980	1	15:28524761:C:CCACACACA_17189	CA	C	C	0.0941118	4.33863	0.50152	6.81983e-18	HERC2	protein_coding	0
4	15	28524761	15:28524761:C:CCACACACA_17189	1	15:28524761:C:CCACACACA_17189	C	CCACACACA	CCACACACA	0.0896518	4.63128	0.493196	8.91693e-21	HERC2	protein_coding	0
4	15	28534553	rs111458470	1	rs12913832	A	ATAG	A	0.418721	3.83211	0.280129	7.75009e-42	HERC2	protein_coding	0
4	15	28534777	rs117325217	1	rs117325217	C	T	T	0.0925497	3.90938	0.514354	3.50898e-14	HERC2	protein_coding	0
4	15	28543151	rs373425948	1	15:28524761:C:CCACACACA_17189	TTGTG	T	T	0.102456	3.98756	0.474562	5.65183e-17	HERC2	protein_coding	0
4	15	28560009	rs11324616	1	rs12913832	GA	G	GA	0.182086	3.95892	0.343033	2.01532e-30	HERC2	protein_coding	0
4	15	28561205	rs11396433	1	rs11396433	T	TA	T	0.0887677	3.33236	0.471324	1.76361e-12	HERC2	protein_coding	0
4	15	28566385	rs373468882	1	15:28524761:C:CCACACACA_17189	C	T	T	0.0648461	4.83034	0.568939	2.70149e-17	HERC2	protein_coding	0
4	15	28573826	rs745333093	1	rs11396433	C	A	A	0.0584191	3.48002	0.612455	1.40719e-08	RP11-578F21.3	pseudogene	0
5	16	89466440	rs28431356	1	rs1805007	C	T	C	0.112192	-3.19057	0.466352	8.79114e-12	ANKRD11	protein_coding	0
5	16	89693099	rs4248913	1	rs1805007	C	A	A	0.0338661	-4.14625	0.754839	4.15284e-08	DPEP1	protein_coding	0
5	16	89698760	rs55950592	1	rs1805005	C	T	T	0.106787	-2.68257	0.45429	3.76396e-09	DPEP1	protein_coding	0
5	16	89708037	rs12921177	1	rs1805007	G	A	A	0.0313794	-4.24969	0.762447	2.62619e-08	DPEP1	protein_coding	0
5	16	89801952	rs11649196	1	rs1805005	G	A	A	0.136173	-2.57658	0.405746	2.34357e-10	ZNF276	protein_coding	0
5	16	89897896	rs7198386	1	rs1805005	A	C	C	0.43177	1.62913	0.272407	2.38202e-09	SPIRE2	protein_coding	0
5	16	89985844	rs1805005	1	rs1805005	G	T	T	0.142408	-2.57479	0.378134	1.09907e-11	MC1R	protein_coding	0
5	16	89986117	rs1805007	1	rs1805007	C	T	T	0.0237178	-7.03978	0.862773	4.23474e-16	MC1R	protein_coding	0
5	16	89986546	rs1805009	1	rs1805009	G	C	C	0.0199676	-6.52065	0.944602	5.73505e-12	MC1R	protein_coding	0
5	16	90059336	16:90059336_G_C	1	rs1805007	G	C	G	0.0770322	-2.88157	0.49562	6.48134e-09	AFG3L1P	pseudogene	0
5	16	90103117	16:90103117_A_G	1	rs1805005	A	G	A	0.415062	-1.46215	0.266067	4.09463e-08	GAS8	protein_coding	0
6	20	33389660	rs62211613	1	rs62211613	T	C	C	0.0296667	-4.3557	0.790027	3.70048e-08	NCOA6	protein_coding	0
Freckles
Genomic risk loci	CHR	BP	Indep sig SNP	R2	Lead SNP	REF	ALT	A1	A1_FREQ	BETA	SE	P	Lead SNP closest gene	Gene type	Distance
1	2	7915646	rs570521611	1	rs570521611	GT	G	G	0.0424154	-0.35501	0.061069	6.50926e-09	AC092580.1	pseudogene	33420
2	5	33951693	rs16891982	1	rs16891982	C	G	C	0.149931	-0.207484	0.0340119	1.13862e-09	SLC45A2	protein_coding	0
2	5	33967145	rs35412	1	rs16891982	C	G	C	0.103335	-0.238181	0.0405718	4.62394e-09	SLC45A2	protein_coding	0
3	6	396321	rs12203592	1	rs12203592	C	T	T	0.14065	0.458651	0.034404	7.3098e-40	IRF4	protein_coding	0
3	6	453415	rs9392026	1	rs9392026	G	A	G	0.397018	0.154428	0.025727	2.07997e-09	EXOC2	protein_coding	26718
3	6	475489	rs12210050	1	rs12203592	C	T	T	0.131822	0.21646	0.0358617	1.69478e-09	EXOC2	protein_coding	4644
4	16	89986546	rs1805009	1	rs1805009	G	C	C	0.0198636	0.488185	0.0862506	1.59792e-08	MC1R	protein_coding	0
Red hair
Genomic risk loci	CHR	BP	Indep sig SNP	R2	Lead SNP	REF	ALT	A1	A1_FREQ	BETA	SE	P	Lead SNP closest gene	Gene type	Distance
1	1	78566625	rs757505521	1	rs757505521	T	TAC	TAC	0.0682271	1.66756	0.29914	2.48212e-08	GIPC2	protein_coding	0
2	1	211955597	rs74944665	1	rs74944665	T	A	A	0.0164173	2.32532	0.382309	1.18475e-09	LPGAT1	protein_coding	0
3	1	229917191	rs116192418	1	rs116192418	G	A	A	0.0144981	2.53378	0.412548	8.16013e-10	HMGB1P26	pseudogene	70583
4	2	218109173	rs115726381	1	rs115726381	T	A	A	0.047019	2.00568	0.337907	2.92774e-09	RN7SKP43	misc_RNA	2106
5	3	2370096	rs528519891	1	rs528519891	T	A	A	0.0138136	2.32247	0.420202	3.25679e-08	CNTN4	protein_coding	0
6	3	194315573	rs112142489	1	rs112142489	A	T	T	0.0438843	1.74032	0.303045	9.31411e-09	TMEM44	protein_coding	0
7	4	106114011	rs116061711	1	rs116061711	T	C	C	0.0126539	2.37976	0.42487	2.12926e-08	TET2	protein_coding	0
8	4	174817514	rs113086426	1	rs113086426	CT	C	C	0.122063	1.37441	0.246261	2.39009e-08	RP11-161D15.2	lincRNA	0
9	5	33099312	rs78773669	1	rs78773669	G	A	A	0.0106644	2.85004	0.474532	1.90141e-09	CTD-2066L21.3	lincRNA	0
10	5	155397446	rs75588262	1	rs75588262	T	C	C	0.0400427	1.9616	0.352028	2.51399e-08	SGCD	protein_coding	0
11	6	168060625	rs532745854	1	rs532745854	CTT	C	C	0.0218365	2.29135	0.400531	1.06035e-08	RP11-351J23.2	lincRNA	1893
12	7	86082888	rs117254231	1	rs117254231	A	G	G	0.0101997	2.80722	0.513357	4.54217e-08	GRM3	protein_coding	185342
12	7	86264754	7:86264754:AT:A_261847	1	7:86264754:AT:A_261847	AT	A	A	0.0159506	2.43253	0.405157	1.92602e-09	GRM3	protein_coding	3475
13	10	121280183	rs72840707	1	rs72840707	T	C	C	0.017493	2.4405	0.400641	1.11862e-09	RGS10	protein_coding	0
14	12	61780538	rs115981455	1	rs115981455	C	T	T	0.0462119	1.84114	0.307619	2.16208e-09	RP11-471N19.1	pseudogene	148820
15	13	55545449	rs76137547	1	rs76137547	A	T	T	0.0174203	2.38882	0.420055	1.2935e-08	AL512655.1	miRNA	160357
16	14	89215344	rs57461245	1	rs57461245	G	GA	GA	0.0112958	2.57058	0.461904	2.61864e-08	EML5	protein_coding	0
17	15	47869716	rs117480223	1	15:47940676:A:AGAAT_50632	A	G	G	0.0101444	2.51608	0.448684	2.05051e-08	SEMA6D	protein_coding	0
17	15	47940676	15:47940676:A:AGAAT_50632	1	15:47940676:A:AGAAT_50632	A	AGAAT	AGAAT	0.0103053	2.59116	0.443504	5.14332e-09	SEMA6D	protein_coding	0
18	16	87983111	rs141103485	1	rs141103485	G	A	A	0.0109309	2.45203	0.439784	2.46788e-08	BANP	protein_coding	0
19	16	89416269	rs1216246770	1	rs1805007	AACACAC	A	A	0.0336338	2.42876	0.309888	4.59526e-15	ANKRD11	protein_coding	0
19	16	89466440	rs28431356	1	rs1805007	C	T	C	0.111996	2.04642	0.268747	2.64381e-14	ANKRD11	protein_coding	0
19	16	89535888	rs55637757	1	rs1805007	C	T	T	0.0404859	2.19916	0.280991	5.01811e-15	ANKRD11	protein_coding	0
19	16	89570919	rs113849132	1	rs1805007	G	A	A	0.0224532	2.17508	0.361897	1.85275e-09	SPG7	protein_coding	0
19	16	89572732	rs75746799	1	rs1805007	G	A	A	0.0110464	2.90381	0.385953	5.32251e-14	SPG7	protein_coding	0
19	16	89633538	rs71134240	1	rs1805007	C	CA	CA	0.171388	1.51387	0.25122	1.67997e-09	RPL13	protein_coding	0
19	16	89645437	rs369230	1	rs369230	G	T	G	0.193934	1.68459	0.235729	8.91482e-13	CPNE7	protein_coding	0
19	16	89657158	16:89657158:C:<midDEL>_1180	1	rs1805007	C	<midDEL>	<midDEL>	0.101213	1.77305	0.268304	3.88635e-11	CPNE7	protein_coding	0
19	16	89668295	rs12933774	1	rs1805007	G	A	A	0.0685668	1.95544	0.257114	2.84171e-14	CPNE7	protein_coding	0
19	16	89682190	rs57856222	1	rs1805007	C	T	T	0.0281462	2.88863	0.300515	7.09546e-22	DPEP1	protein_coding	0
19	16	89684661	rs4968049	1	rs1805007	G	A	A	0.0488084	2.37468	0.274159	4.64825e-18	DPEP1	protein_coding	0
19	16	89693099	rs4248913	1	rs1805007	C	A	A	0.034039	2.49625	0.288736	5.35958e-18	DPEP1	protein_coding	0
19	16	89694660	rs776390794	1	rs1805007	C	CTT	CTT	0.0674949	2.29156	0.272629	4.26321e-17	DPEP1	protein_coding	0
19	16	89716222	rs4785699	1	rs1805007	G	T	T	0.136774	1.29874	0.233767	2.76506e-08	CHMP1A	protein_coding	0
19	16	89744014	16:89744014:G:GA_146337	1	rs1805007	G	GA	GA	0.021636	3.09986	0.345635	3.00295e-19	CDK10	protein_coding	0
19	16	89744876	rs752469800	1	rs1805007	CTT	C	C	0.021951	2.97402	0.342328	3.70025e-18	RP11-368I7.4	protein_coding	0
19	16	89755903	rs258322	1	rs1805007	A	G	A	0.0445873	2.42492	0.272804	6.17313e-19	CDK10	protein_coding	0
19	16	89768805	rs545600541	1	rs1805009	G	A	A	0.0109714	2.52677	0.461733	4.44082e-08	VPS9D1	protein_coding	0
19	16	89780672	rs34133162	1	rs1805007	G	A	A	0.165777	1.36718	0.232556	4.12953e-09	VPS9D1	protein_coding	0
19	16	89795305	rs74606487	1	rs1805007	A	G	G	0.0626632	2.05387	0.262877	5.5823e-15	ZNF276	protein_coding	0
19	16	89827828	rs751751320	1	rs751751320	G	GAA	GAA	0.136789	1.58379	0.250764	2.68698e-10	FANCA	protein_coding	0
19	16	89843136	rs17232812	1	rs1805007	G	A	A	0.105656	1.90023	0.240897	3.06638e-15	FANCA	protein_coding	0
19	16	89887249	rs35096708	1	rs35096708	G	A	A	0.190145	1.41016	0.230182	8.99584e-10	SPIRE2	protein_coding	0
19	16	89933851	rs35360258	1	rs1805007	G	A	A	0.152459	1.53023	0.236657	1.00611e-10	SPIRE2	protein_coding	0
19	16	89982079	rs143512305	1	rs1805009	T	TC	TC	0.0621445	1.56477	0.285112	4.05877e-08	MC1R	protein_coding	0
19	16	89986117	rs1805007	1	rs1805007	C	T	T	0.0238	3.59088	0.332835	3.88933e-27	MC1R	protein_coding	0
19	16	89986546	rs1805009	1	rs1805009	G	C	C	0.0198835	2.67676	0.3323	7.93154e-16	MC1R	protein_coding	0
19	16	90024206	16:90024206_G_A	1	rs35096708	G	A	G	0.235188	1.27351	0.230021	3.08582e-08	DEF8	protein_coding	0
19	16	90029417	rs4785751	1	rs35096708	G	A	G	0.410424	1.56858	0.264404	2.98334e-09	DEF8	protein_coding	0
19	16	90059336	16:90059336_G_C	1	rs1805007	G	C	G	0.0769231	1.82239	0.250919	3.7901e-13	AFG3L1P	pseudogene	0
20	17	51046479	rs78115302	1	rs78115302	CTA	C	C	0.0117288	2.26779	0.384049	3.52747e-09	C17orf112	protein_coding	11399
21	18	58118843	rs62095805	1	rs62095805	G	A	A	0.0196827	2.15898	0.352402	8.98567e-10	RP11-325K19.3	pseudogene	39258
22	22	22050361	rs74836292	1	rs74836292	G	A	A	0.0429024	1.86553	0.328077	1.2985e-08	PPIL2	protein_coding	0
23	22	42689789	rs143065297	1	rs143065297	C	T	T	0.0318394	2.34221	0.388066	1.58393e-09	TCF20	protein_coding	0
Skin colour
Genomic risk loci	CHR	BP	Indep sig SNP	R2	Lead SNP	REF	ALT	A1	A1_FREQ	BETA	SE	P	Lead SNP closest gene	Gene type	Distance
1	5	33832433	rs1423300	1	rs9292519	G	A	A	0.333528	-0.145644	0.017734	2.7315e-16	ADAMTS12	protein_coding	0
1	5	33832958	rs2591723	1	rs16891982	T	C	C	0.0810538	-0.307374	0.0293157	1.86426e-25	ADAMTS12	protein_coding	0
1	5	33836048	rs1335589229	1	rs34280294	CTCTCTCTCTCTGTGTGTGTGTG	C	C	0.0186724	-0.374487	0.0613745	1.12926e-09	ADAMTS12	protein_coding	0
1	5	33836058	rs370724688	1	rs9292519	CTGTG	C	C	0.44374	0.126411	0.017925	2.0027e-12	ADAMTS12	protein_coding	0
1	5	33840033	rs145326083	1	rs145326083	G	A	A	0.0164304	-0.422658	0.072795	6.79009e-09	ADAMTS12	protein_coding	0
1	5	33848133	rs2591736	1	rs16891982	C	A	A	0.0318872	-0.362616	0.0473547	2.26476e-14	ADAMTS12	protein_coding	0
1	5	33849696	rs201918952	1	rs57525174	CATATGTATTGCATAGCAATAT	C	C	0.063701	-0.243154	0.0361561	1.95209e-11	ADAMTS12	protein_coding	0
1	5	33858776	rs2961906	1	rs9292519	G	A	A	0.116128	-0.174464	0.0282679	7.28844e-10	ADAMTS12	protein_coding	0
1	5	33859404	rs114803348	1	rs9292519	C	A	A	0.221159	0.129014	0.0209121	7.40201e-10	ADAMTS12	protein_coding	0
1	5	33881669	rs11442532	1	rs34280294	C	CT	CT	0.092285	-0.193589	0.0275111	2.2351e-12	ADAMTS12	protein_coding	0
1	5	33883432	rs367554063	1	rs34280294	GTT	G	G	0.0506175	-0.318374	0.0402767	3.28403e-15	ADAMTS12	protein_coding	0
1	5	33899690	rs11742467	1	rs16891982	G	A	G	0.194819	-0.211743	0.0197983	2.07748e-26	ADAMTS12	protein_coding	2393
1	5	33921694	rs2331343	1	rs16891982	T	G	G	0.0696445	-0.329482	0.0313223	1.30871e-25	RXFP3	protein_coding	9797
1	5	33927054	rs13177787	1	rs16891982	T	C	T	0.12864	-0.299966	0.0233003	2.47792e-37	RXFP3	protein_coding	4437
1	5	33928902	rs7713279	1	rs16891982	T	G	G	0.227619	-0.264751	0.018611	4.82238e-45	RXFP3	protein_coding	2589
1	5	33932615	rs34280294	1	rs34280294	G	T	T	0.0503867	-0.330209	0.0360533	7.50034e-20	RXFP3	protein_coding	0
1	5	33933736	5:33933736:G:T_1186047	1	rs16891982	G	T	T	0.0820174	-0.267407	0.0287957	2.33132e-20	RXFP3	protein_coding	0
1	5	33933775	rs10054129	1	rs9292519	A	G	G	0.0939923	-0.21173	0.0268934	4.22149e-15	RXFP3	protein_coding	0
1	5	33933962	rs16891958	1	rs200118663	C	T	T	0.0239272	-0.334604	0.058463	1.10566e-08	RXFP3	protein_coding	0
1	5	33935125	rs200118663	1	rs200118663	TTTTCTTTCTTTC	T	T	0.0243322	-0.399014	0.0594388	2.11956e-11	RXFP3	protein_coding	0
1	5	33936721	rs79014396	1	rs34280294	C	T	T	0.0215006	-0.380487	0.0552342	6.33464e-12	RXFP3	protein_coding	0
1	5	33938447	rs9292519	1	rs9292519	G	A	A	0.498079	-0.164078	0.015685	2.39143e-25	RXFP3	protein_coding	0
1	5	33940753	rs35400	1	rs34280294	G	A	A	0.023637	-0.400551	0.0539433	1.31585e-13	RXFP3	protein_coding	0
1	5	33940817	rs57525174	1	rs57525174	G	A	A	0.0174524	-0.464985	0.0603802	1.61907e-14	RXFP3	protein_coding	0
1	5	33944512	rs35404	1	rs34280294	A	G	G	0.0172826	-0.619321	0.0693638	5.96672e-19	SLC45A2	protein_coding	0
1	5	33944594	rs1214023646	1	rs34280294	A	AG	AG	0.0214985	-0.390772	0.0630696	6.26339e-10	SLC45A2	protein_coding	0
1	5	33944594	rs1491276502	1	rs16891982	AAG	A	A	0.0632724	-0.388928	0.0379068	1.86591e-24	SLC45A2	protein_coding	0
1	5	33946143	rs35406	1	rs16891982	A	G	G	0.0684006	-0.451961	0.0311227	7.91387e-47	SLC45A2	protein_coding	0
1	5	33946555	rs7380538	1	rs16891982	A	G	A	0.0340775	-0.532895	0.042849	5.45889e-35	SLC45A2	protein_coding	0
1	5	33951551	rs2278007	1	rs16891982	A	G	G	0.0245737	-0.618097	0.0506946	1.02751e-33	SLC45A2	protein_coding	0
1	5	33951693	rs16891982	1	rs16891982	C	G	C	0.150001	-0.548456	0.0210272	1.13022e-140	SLC45A2	protein_coding	0
1	5	33952467	rs111372186	1	rs111372186	AT	A	A	0.0250638	-0.366323	0.0596853	9.02892e-10	SLC45A2	protein_coding	0
1	5	33954387	rs560973795	1	rs560973795	TAGCCCA	T	T	0.0128609	-0.526191	0.0781402	1.83834e-11	SLC45A2	protein_coding	0
1	5	33960383	rs10565330	1	rs10565330	CAT	C	CAT	0.0220102	-0.554733	0.0623766	8.1637e-19	SLC45A2	protein_coding	0
1	5	33960448	rs73077127	1	rs2067350	G	C	C	0.0192277	-0.437708	0.0620617	1.99418e-12	SLC45A2	protein_coding	0
1	5	33966532	rs1184030188	1	rs16891982	CTT	C	C	0.0396199	-0.486075	0.0446209	2.51689e-27	SLC45A2	protein_coding	0
1	5	33967145	rs35412	1	rs16891982	C	G	C	0.103314	-0.482885	0.0258498	2.57067e-75	SLC45A2	protein_coding	0
1	5	33968322	rs6451050	1	rs34280294	T	G	T	0.0104185	-0.717845	0.0905803	2.79576e-15	SLC45A2	protein_coding	0
1	5	33968752	rs2067350	1	rs2067350	C	CA	CA	0.144076	-0.225134	0.026094	8.30187e-18	SLC45A2	protein_coding	0
1	5	33969628	rs35414	1	rs16891982	T	C	T	0.411849	-0.16084	0.0168099	1.6646e-21	SLC45A2	protein_coding	0
1	5	33976087	rs3776546	1	rs16891982	T	A	A	0.0882084	-0.191272	0.0279143	8.16168e-12	SLC45A2	protein_coding	0
1	5	33980264	rs35960920	1	rs16891982	CAA	C	C	0.147666	-0.155688	0.0222185	2.75724e-12	SLC45A2	protein_coding	0
1	5	33992529	rs7721230	1	rs7721230	A	G	A	0.442317	-0.10119	0.0161508	4.0348e-10	AMACR	protein_coding	0
1	5	34035240	rs149359	1	rs7721230	T	C	C	0.437111	-0.100936	0.0161267	4.20072e-10	RP11-1084J3.4	protein_coding	0
2	6	396321	rs12203592	1	rs12203592	C	T	T	0.140421	0.173248	0.0228923	4.49133e-14	IRF4	protein_coding	0
3	9	16882916	rs4644350	1	rs4644350	C	G	C	0.436988	-0.097384	0.0160132	1.27984e-09	BNC2	protein_coding	7075
4	11	88879915	rs2187128	1	rs369896246	T	C	T	0.125176	-0.142788	0.023882	2.40338e-09	TYR	protein_coding	25705
4	11	88911696	rs1042602	1	rs369896246	C	A	A	0.452558	0.0859569	0.0156744	4.36644e-08	TYR	protein_coding	0
4	11	88947066	rs7116973	1	rs369896246	T	A	A	0.125426	-0.144741	0.0249289	6.78879e-09	TYR	protein_coding	0
4	11	89055560	rs369896246	1	rs369896246	AAAAT	A	A	0.152838	-0.150602	0.0238175	2.78709e-10	NOX4	protein_coding	0
5	15	28230318	rs1800407	1	rs1800407	C	T	T	0.102808	0.172049	0.0258656	3.21006e-11	OCA2	protein_coding	0
5	15	28267533	rs113044747	1	rs113044747	G	GTGGGTGAGAA	GTGGGTGAGAA	0.328048	-0.115727	0.0173221	2.63533e-11	OCA2	protein_coding	0
5	15	28277938	rs34369918	1	rs113044747	CA	C	C	0.226393	-0.114321	0.0202753	1.81054e-08	OCA2	protein_coding	0
5	15	28286407	rs34022588	1	rs113044747	C	T	T	0.192453	-0.111007	0.0198268	2.27406e-08	OCA2	protein_coding	0
5	15	28302952	15:28302952:A:G_99223	1	rs113044747	A	G	G	0.223497	-0.117063	0.0191446	1.04144e-09	OCA2	protein_coding	0
5	15	28320661	rs6497263	1	rs113044747	T	A	A	0.122877	-0.139467	0.0239587	6.21058e-09	OCA2	protein_coding	0
5	15	28335820	rs4778138	1	rs12913832	A	G	G	0.292277	-0.117684	0.0174397	1.66927e-11	OCA2	protein_coding	0
5	15	28364059	rs7494942	1	rs12913832	A	G	A	0.400942	-0.102764	0.0162766	2.96383e-10	HERC2	protein_coding	0
5	15	28365618	rs12913832	1	rs12913832	A	G	G	0.358375	0.177703	0.0162483	1.5808e-27	HERC2	protein_coding	0
5	15	28386626	rs11636232	1	rs12913832	C	T	T	0.168932	0.138133	0.0216079	1.77876e-10	HERC2	protein_coding	0
5	15	28401340	rs28784029	1	rs12913832	C	T	T	0.153201	0.157295	0.0239037	5.17681e-11	HERC2	protein_coding	0
5	15	28455800	rs2525919	1	rs12913832	A	T	T	0.227257	-0.115095	0.0197175	5.64576e-09	HERC2	protein_coding	0
6	16	70892250	rs568405296	1	rs568405296	T	A	A	0.0139411	-0.441469	0.078057	1.63864e-08	HYDIN	protein_coding	0
7	16	89801952	rs11649196	1	rs1805005	G	A	A	0.136546	0.132739	0.0242547	4.6499e-08	ZNF276	protein_coding	0
7	16	89985844	rs1805005	1	rs1805005	G	T	T	0.142728	0.125196	0.0226255	3.3014e-08	MC1R	protein_coding	0
7	16	89986546	rs1805009	1	rs1805009	G	C	C	0.0199599	0.349487	0.0564839	6.60808e-10	MC1R	protein_coding	0

## Sheet: Supplementary Table 7
Table S7. SNP heritability of the pigmentation traits computed with LDSC
Trait	h2	h2_se	Lambda GC	Intercept
Red hair	1.9165	2.0058	1.1491	1.1258 (0.0066)
Blond hair	0.668	0.3809	1.0075	0.993 (0.0058)
Brown hair	0.422	0.1886	1.0225	1.0028 (0.0064)
Eye colour	0.124	0.145	1.0135	1.0167 (0.0069)
Freckles	0.1022	0.0964	1.0225	1.0157 (0.0067)
Ease sunburn	0.1927	0.1056	1.0016	0.9979 (0.0065)
Ease suntan	-0.055	0.0858	1.0016	1.0098 (0.0064)
Phototype score	0.2796	0.1123	1.0195	1.0098 (0.0068)
Fitzpatrick scale	0.1997	0.1073	1.0165	1.0081 (0.0067)
Skin colour	0.0241	0.0921	1.0046	1.0127 (0.0066)
Sunscreen in exterior	0.1054	0.0892	1.0105	1.0024 (0.0059)
Sunscreen when suntan	0.1512	0.1124	1.0105	0.9965 (0.0066)
Weekly hours spent in the exterior	0.0943	0.0877	1.0255	1.0068 (0.0056)

## Sheet: Supplementary Table 8
Table S8. Pairwise genetic correlations of the pigmentation traits computed with LDSC
Trait1	Trait2	rg	se	p
Phototype score	Fitzpatrick scale	0.9605	0.08067	1.103e-32
Phototype score	Ease sunburn	-1.153	0.2464	2.885e-06
Phototype score	Brown hair	-0.85	0.2945	0.003897
Fitzpatrick scale	Ease sunburn	-1.427	0.5204	0.006089
Brown hair	Ease sunburn	0.7336	0.4495	0.1027
Fitzpatrick scale	Blond hair	-0.8086	0.545	0.1379
Phototype score	Sunscreen when suntan	0.8893	0.6736	0.1868
Sunscreen when suntan	Weekly hours spent in the exterior	-1.221	0.9265	0.1877
Ease sunburn	Blond hair	0.5547	0.4409	0.2084
Phototype score	Red hair	-1.139	0.9202	0.2158
Sunscreen when suntan	Brown hair	-0.7286	0.5893	0.2163
Phototype score	Eye colour	1.238	1.027	0.2278
Brown hair	Weekly hours spent in the exterior	-0.8012	0.6869	0.2434
Fitzpatrick scale	Brown hair	-0.4922	0.4303	0.2526
Sunscreen when suntan	Ease sunburn	-0.5404	0.4837	0.2639
Sunscreen when suntan	Fitzpatrick scale	1.002	0.8995	0.2655
Sunscreen when suntan	Blond hair	0.5284	0.4813	0.2722
Fitzpatrick scale	Red hair	-1.127	1.032	0.2749
Eye colour	Fitzpatrick scale	1.373	1.293	0.2883
Freckles	Red hair	1.461	1.388	0.2926
Sunscreen in exterior	Red hair	0.9697	0.9739	0.3194
Phototype score	Blond hair	-0.4055	0.4313	0.3471
Eye colour	Ease sunburn	-1.987	2.393	0.4065
Eye colour	Blond hair	-0.6656	0.8089	0.4106
Eye colour	Brown hair	-0.7576	0.9687	0.4342
Freckles	Sunscreen when suntan	-0.5872	0.7595	0.4394
Weekly hours spent in the exterior	Ease sunburn	0.4695	0.6317	0.4574
Freckles	Weekly hours spent in the exterior	0.67	0.918	0.4655
Sunscreen in exterior	Fitzpatrick scale	0.5582	0.7908	0.4803
Freckles	Blond hair	-0.4712	0.6704	0.4821
Sunscreen when suntan	Red hair	-0.4948	0.7071	0.484
Eye colour	Red hair	-1.979	2.921	0.4981
Sunscreen in exterior	Freckles	-0.5187	0.8322	0.5331
Sunscreen when suntan	Eye colour	0.6929	1.142	0.544
Sunscreen in exterior	Eye colour	1.015	1.722	0.5557
Sunscreen in exterior	Sunscreen when suntan	0.307	0.5307	0.5629
Phototype score	Sunscreen in exterior	0.3228	0.5845	0.5807
Eye colour	Weekly hours spent in the exterior	-0.6403	1.226	0.6014
Sunscreen in exterior	Weekly hours spent in the exterior	-0.3369	0.6565	0.6078
Freckles	Eye colour	0.7846	1.679	0.6402
Freckles	Brown hair	0.2865	0.6191	0.6436
Red hair	Blond hair	0.2715	0.6464	0.6744
Phototype score	Weekly hours spent in the exterior	-0.1895	0.4874	0.6975
Weekly hours spent in the exterior	Blond hair	0.2007	0.5684	0.724
Fitzpatrick scale	Weekly hours spent in the exterior	-0.2091	0.6143	0.7336
Weekly hours spent in the exterior	Red hair	0.2167	0.7406	0.7699
Freckles	Fitzpatrick scale	0.2586	0.9037	0.7748
Red hair	Ease sunburn	-0.1494	0.5402	0.7821
Brown hair	Red hair	-0.1074	0.5298	0.8394
Freckles	Ease sunburn	0.1252	0.6255	0.8414
Sunscreen in exterior	Ease sunburn	0.08936	0.5155	0.8624
Sunscreen in exterior	Blond hair	-0.04092	0.456	0.9285
Brown hair	Blond hair	0.03408	0.403	0.9326
Sunscreen in exterior	Brown hair	0.04087	0.5294	0.9385
Phototype score	Freckles	0.00463	0.653	0.9943
Phototype score	Ease suntan	NA	NA
Phototype score	Skin colour	NA	NA
Sunscreen in exterior	Ease suntan	NA	NA
Sunscreen in exterior	Skin colour	NA	NA
Freckles	Ease suntan	NA	NA
Freckles	Skin colour	NA	NA
Sunscreen when suntan	Ease suntan	NA	NA
Sunscreen when suntan	Skin colour	NA	NA
Skin colour	Ease sunburn	NA	NA
Skin colour	Ease suntan	NA	NA
Skin colour	Eye colour	NA	NA
Skin colour	Fitzpatrick scale	NA	NA
Skin colour	Blond hair	NA	NA
Skin colour	Brown hair	NA	NA
Skin colour	Red hair	NA	NA
Skin colour	Weekly hours spent in the exterior	NA	NA
Eye colour	Ease suntan	NA	NA
Fitzpatrick scale	Ease suntan	NA	NA
Brown hair	Ease suntan	NA	NA
Weekly hours spent in the exterior	Ease suntan	NA	NA
Red hair	Ease suntan	NA	NA
Ease sunburn	Ease suntan	NA	NA
Ease suntan	Blond hair	NA	NA

## Sheet: Supplementary Table 9
Table S9. Results of MAGMA, the gene-based test associations
Gene	Symbol	Chr	Start	End	NSNPs	P Eye colour	P Sunscreen when suntan	P Freckles	P Blond hair	P Weekly hours spent in the exterior	P Skin colour	P Ease suntan	P Red hair	P Brown hair	P Ease sunburn	P Fitzpatrick scale	P Sunscreen in exterior	P Phototype score
ENSG00000269831	AL669831.1	1	738532	739137	1	0.36234	0.46337	0.37424	0.70131	0.93972	0.22806	0.22703	0.87541	0.68539	0.57362	0.44758	0.51326	0.2814
ENSG00000269308	AL645608.2	1	818043	819983	1	0.15073	0.47725	0.41894	0.27814	0.019166	0.41879	0.36745	0.37215	0.95702	0.40933	0.6107	0.95996	0.95182
ENSG00000187634	SAMD11	1	860260	879955	94	0.79393	0.37282	0.66035	0.97562	0.01766	0.51913	0.22493	0.56074	0.40347	0.7093	0.6971	0.23944	0.76846
ENSG00000268179	AL645608.1	1	861264	866445	33	0.59374	0.56114	0.64939	0.9627	0.019857	0.89706	0.48884	0.92807	0.30411	0.72496	0.78489	0.19434	0.84187
ENSG00000188976	NOC2L	1	879584	894689	75	0.78606	0.32028	0.76135	0.98768	0.16116	0.75416	0.30519	0.0047741	0.52016	0.38686	0.4863	0.21609	0.52726
ENSG00000187961	KLHL17	1	895967	901095	31	0.752	0.27236	0.9683	0.72147	0.085126	0.70166	0.12928	0.00062169	0.62798	0.60654	0.3049	0.10057	0.32148
ENSG00000187583	PLEKHN1	1	901877	911245	46	0.94975	0.46032	0.12581	0.98908	0.0090732	0.64241	0.070669	0.033009	0.70074	0.82403	0.61658	0.75883	0.60678
ENSG00000187642	C1orf170	1	910579	917497	23	0.89363	0.69275	0.11293	0.8207	0.040882	0.28253	0.17081	0.10963	0.55639	0.59004	0.52945	0.3584	0.67481
ENSG00000188290	HES4	1	934342	935552	5	0.97154	0.88734	0.026261	0.76501	0.23855	0.55868	0.074611	0.0038727	0.79346	0.9394	0.56145	0.20768	0.54216
ENSG00000187608	ISG15	1	948803	949920	6	0.43876	0.62317	0.58739	0.68008	0.076216	0.25864	0.32224	0.00068052	0.69256	0.49157	0.33048	0.42665	0.47116
ENSG00000188157	AGRN	1	955503	991496	130	0.50329	0.1161	0.017895	0.49128	0.42065	0.91769	0.71908	0.83438	0.36935	0.12682	0.29752	0.54232	0.25875
ENSG00000237330	RNF223	1	1006346	1009687	8	0.095123	0.14575	0.091382	0.29224	0.74636	0.43586	0.88664	0.67448	0.15611	0.17322	0.25661	0.41592	0.32017
ENSG00000131591	C1orf159	1	1017198	1051741	135	0.59364	0.12784	0.045383	0.61985	0.91029	0.082113	0.26254	0.83422	0.066975	0.28862	0.29253	0.027942	0.063311
ENSG00000162571	TTLL10	1	1109264	1133315	161	0.19391	0.64386	0.52037	0.033507	0.13177	0.70638	0.27647	0.24179	0.45174	0.70374	0.18236	0.96579	0.44541
ENSG00000186891	TNFRSF18	1	1138888	1142071	10	0.25139	0.47148	0.47411	0.050312	0.69063	0.91349	0.74439	0.089817	0.98173	0.4074	0.083231	0.39478	0.39493
ENSG00000186827	TNFRSF4	1	1146706	1149518	6	0.18521	0.97051	0.9603	0.2004	0.52231	0.99487	0.76656	0.58424	0.26448	0.86526	0.95412	0.93535	0.7658
ENSG00000078808	SDF4	1	1152288	1167411	101	0.14626	0.69819	0.78154	0.14462	0.78342	0.71501	0.75261	0.66244	0.14982	0.60344	0.412	0.51948	0.29511
ENSG00000176022	B3GALT6	1	1167629	1170421	3	0.34675	0.92907	0.75035	0.00067162	0.59715	0.9517	0.77351	0.32239	0.33242	0.98295	0.67518	0.74982	0.80672
ENSG00000184163	FAM132A	1	1177826	1182102	11	0.080185	0.27301	0.58984	0.61439	0.86568	0.18978	0.5533	0.62705	0.06432	0.09157	0.034704	0.64764	0.023948
ENSG00000160087	UBE2J2	1	1189289	1209265	58	0.069029	0.86726	0.86355	0.00011199	0.79227	0.4277	0.61168	0.081726	0.89427	0.79038	0.14916	0.54909	0.45764
ENSG00000162572	SCNN1D	1	1215816	1227409	52	0.005733	0.95903	0.79393	0.028485	0.81103	0.6719	0.33428	0.251	0.87853	0.97938	0.69411	0.98064	0.44293
ENSG00000131584	ACAP3	1	1227756	1244989	49	0.12137	0.84406	0.81448	0.094222	0.42351	0.51414	0.32484	0.34529	0.75609	0.93022	0.91786	0.9468	0.94062
ENSG00000169972	PUSL1	1	1243947	1247057	5	0.52113	0.65157	0.99047	0.70654	0.22262	0.85912	0.099723	0.81695	0.86183	0.5386	0.91979	0.93025	0.99137
ENSG00000127054	CPSF3L	1	1246965	1260071	20	0.52432	0.53465	0.9794	0.56987	0.19846	0.7698	0.16594	0.77929	0.85812	0.50013	0.98372	0.72262	0.9837
ENSG00000224051	GLTPD1	1	1260136	1264277	11	0.27689	0.426	0.61003	0.39356	0.21521	0.57197	0.14569	0.90761	0.61868	0.60571	0.96163	0.74349	0.96518
ENSG00000169962	TAS1R3	1	1266694	1270686	14	0.34953	0.78273	0.89821	0.86018	0.49024	0.84935	0.28245	0.26945	0.7333	0.38712	0.99215	0.65867	0.95827
ENSG00000107404	DVL1	1	1270656	1284730	44	0.25761	0.72617	0.97614	0.73623	0.30924	0.74004	0.32515	0.52077	0.73384	0.61043	0.94195	0.70407	0.91782
ENSG00000162576	MXRA8	1	1288069	1297157	34	0.34665	0.79015	0.92986	0.51717	0.20049	0.39246	0.13475	0.43516	0.85794	0.59213	0.9975	0.67415	0.9573
ENSG00000175756	AURKAIP1	1	1309110	1310875	8	0.39333	0.2899	0.61824	0.76648	0.089603	0.98087	0.51243	0.88248	0.9241	0.39277	0.31531	0.85037	0.69404
ENSG00000221978	CCNL2	1	1321091	1334708	24	0.23608	0.68138	0.61181	0.85559	0.027646	0.88705	0.22635	0.28651	0.78143	0.74818	0.71699	0.64009	0.7249
ENSG00000224870	RP4-758J18.2	1	1334902	1337426	10	0.1734	0.64446	0.91747	0.70809	0.064048	0.48116	0.4015	0.10651	0.96636	0.67632	0.6322	0.2801	0.61138
ENSG00000242485	MRPL20	1	1337288	1342693	13	0.19914	0.44392	0.85717	0.72986	0.071489	0.58403	0.10691	0.24508	0.94714	0.86586	0.85582	0.47489	0.7747
ENSG00000235098	ANKRD65	1	1353800	1357149	9	0.56377	0.2421	0.69947	0.69082	0.060111	0.45811	0.064439	0.95364	0.88815	0.99615	0.97073	0.63829	0.82011
ENSG00000205116	TMEM88B	1	1361508	1363167	8	0.7271	0.65069	0.94514	0.1352	0.18108	0.87842	0.040422	0.35622	0.59749	0.90607	0.58646	0.69224	0.94554
ENSG00000179403	VWA1	1	1370241	1378262	19	0.60961	0.63434	0.84822	0.67952	0.24462	0.86812	0.10882	0.37448	0.45562	0.83431	0.44754	0.93667	0.78672
ENSG00000215915	ATAD3C	1	1385069	1405538	75	0.21491	0.18033	0.79711	0.94273	0.44439	0.94136	0.24975	0.37396	0.27718	0.945	0.66327	0.96441	0.99152
ENSG00000160072	ATAD3B	1	1407143	1433228	57	0.21149	0.2023	0.65862	0.40408	0.40871	0.78199	0.58486	0.69611	0.47024	0.80006	0.89056	0.96359	0.81157
ENSG00000197785	ATAD3A	1	1447531	1470067	77	0.096026	0.65473	0.386	0.60305	0.20233	0.30426	0.9776	0.54237	0.69729	0.87063	0.31638	0.84756	0.39683
ENSG00000205090	TMEM240	1	1470554	1475833	8	0.22121	0.31814	0.52924	0.92072	0.19647	0.32529	0.46797	0.94099	0.98386	0.91924	0.17825	0.72492	0.41491
ENSG00000160075	SSU72	1	1477053	1510249	101	0.16921	0.41233	0.83866	0.80718	0.38192	0.59458	0.26552	0.82839	0.96677	0.90387	0.39558	0.72765	0.66132
ENSG00000215014	AL645728.1	1	1510355	1511373	6	0.21636	0.37172	0.80142	0.83099	0.20167	0.41125	0.41598	0.73427	0.95501	0.91181	0.33148	0.56282	0.59494
ENSG00000228594	C1orf233	1	1533392	1535476	3	0.22177	0.64558	0.81114	0.21307	0.52242	0.30148	0.48943	0.42716	0.86205	0.68325	0.35467	0.94117	0.28769
ENSG00000197530	MIB2	1	1550795	1565990	37	0.43435	0.57436	0.21486	0.025993	0.96491	0.37576	0.38692	0.42439	0.93428	0.69963	0.36396	0.96645	0.35974
ENSG00000248333	CDK11B	1	1570603	1590473	32	0.35844	0.10624	0.51143	0.01344	0.62574	0.61909	0.90692	0.35704	0.27478	0.9799	0.87184	0.96367	0.83217
ENSG00000189339	SLC35E2B	1	1592939	1624167	70	0.30337	0.44702	0.44513	0.11975	0.62874	0.10761	0.27939	0.029208	0.40662	0.6905	0.10734	0.87078	0.19109
ENSG00000008128	CDK11A	1	1634169	1655766	87	0.92218	0.89589	0.92946	0.00037846	0.86772	0.48338	0.35979	0.026431	0.11754	0.72235	0.12402	0.9301	0.40156
ENSG00000215790	SLC35E2	1	1656277	1677431	72	0.48665	0.66568	0.3914	0.22519	0.77895	0.50338	0.9079	0.18846	0.48431	0.84453	0.60827	0.92523	0.51978
ENSG00000008130	NADK	1	1682671	1711896	84	0.48064	0.81609	0.5692	0.33931	0.67696	0.55167	0.13318	0.0086229	0.088748	0.99781	0.50506	0.94231	0.34146
ENSG00000078369	GNB1	1	1716729	1822495	200	0.12146	0.72652	0.4725	0.077578	0.60369	0.61627	0.13767	0.0013153	0.09083	0.89189	0.10926	0.87807	0.057269
ENSG00000169885	CALML6	1	1846266	1848735	12	0.079279	0.40334	0.77193	0.39832	0.86743	0.8463	0.37417	0.082657	0.16371	0.65145	0.43994	0.75674	0.33527
ENSG00000178821	TMEM52	1	1849029	1850712	7	0.058228	0.47448	0.8721	0.28913	0.94356	0.57113	0.29876	0.044833	0.33913	0.77514	0.39485	0.65562	0.26909
ENSG00000142609	C1orf222	1	1853396	1935276	406	0.20096	0.55664	0.58369	0.10391	0.72643	0.17587	0.36791	0.039456	0.19173	0.88576	0.26491	0.5996	0.16515
ENSG00000187730	GABRD	1	1950780	1962192	31	0.20019	0.4511	0.23641	0.77455	0.083228	0.049147	0.144	0.99581	0.078749	0.72073	0.10542	0.11452	0.058597
ENSG00000067606	PRKCZ	1	1981909	2116834	493	0.56683	0.94814	0.60578	0.43975	0.98336	0.81011	0.64494	0.71211	0.78852	0.5487	0.23895	0.57575	0.58233
ENSG00000162585	C1orf86	1	2115903	2144159	70	0.95591	0.81086	0.40227	0.27065	0.90399	0.67758	0.27125	0.28883	0.81306	0.43468	0.72266	0.30531	0.83367
ENSG00000269554	AL590822.2	1	2121237	2123179	4	0.68281	0.12518	0.3878	0.7061	0.6354	0.40069	0.22227	0.10148	0.36104	0.32856	0.10532	0.28086	0.16319
ENSG00000203301	AL590822.1	1	2143360	2145620	7	0.51772	0.95638	0.53356	0.40128	0.58339	0.66693	0.69254	0.589	0.52951	0.18736	0.59772	0.13769	0.47417
ENSG00000157933	SKI	1	2160134	2241558	275	0.58763	0.15653	0.46563	0.26556	0.60213	0.47612	0.71143	0.33633	0.86094	0.28759	0.71751	0.0018605	0.77426
ENSG00000116151	MORN1	1	2252692	2323146	356	0.018802	0.3065	0.40188	0.49227	0.86643	0.14101	0.44548	0.41714	0.93657	0.83569	0.49674	0.14474	0.43664
ENSG00000269753	AL589739.1	1	2258581	2259042	3	0.90553	0.77814	0.26539	0.68792	0.5675	0.19236	0.49125	0.5461	0.9105	0.71196	0.70106	0.37765	0.94253
ENSG00000157916	RER1	1	2323267	2336883	39	0.025515	0.10228	0.92572	0.14593	0.74033	0.67171	0.50326	0.24921	0.88986	0.71552	0.30095	0.7948	0.66336
ENSG00000157911	PEX10	1	2336236	2345236	28	0.079452	0.086326	0.77613	0.18672	0.88744	0.85911	0.26038	0.1817	0.62905	0.88674	0.69999	0.86005	0.92474
ENSG00000149527	PLCH2	1	2357419	2436969	304	0.090484	0.59021	0.0062314	0.0069815	0.46493	0.17555	0.92197	0.27679	0.70478	0.14364	0.089169	0.20569	0.069494
ENSG00000157881	PANK4	1	2439972	2458039	48	0.29036	0.86263	0.085436	0.35289	0.15357	0.017375	0.80085	0.099369	0.32977	0.29813	0.08533	0.41274	0.017332
ENSG00000197921	HES5	1	2460184	2461684	4	0.36054	0.32689	0.13238	0.77677	0.51271	0.42696	0.81312	0.86056	0.37674	0.60129	0.67354	0.20439	0.45028
ENSG00000157873	TNFRSF14	1	2487078	2496821	22	0.36855	0.84113	0.15202	0.61234	0.99261	0.93564	0.9113	0.98988	0.12814	0.73094	0.50083	0.45741	0.80765
ENSG00000157870	FAM213B	1	2517930	2522908	10	0.7405	0.52234	0.22982	0.35436	0.54967	0.754	0.78128	0.92648	0.41397	0.44561	0.54273	0.38917	0.53113
ENSG00000142606	MMEL1	1	2522078	2564481	190	0.42847	0.1158	0.57774	0.66498	0.41863	0.79333	0.52952	0.6807	0.41834	0.50077	0.77901	0.40258	0.51707
ENSG00000215912	TTC34	1	2567415	2718286	247	0.24302	0.12681	0.12579	0.80234	0.72135	0.86797	0.47125	0.85821	0.47934	0.27613	0.90274	0.77185	0.73533
ENSG00000169717	ACTRT2	1	2938046	2939465	6	0.91147	0.019297	0.22488	0.33624	0.098572	0.36042	0.59669	0.58927	0.83935	0.29679	0.06516	0.10621	0.23412
ENSG00000142611	PRDM16	1	2985732	3355185	1615	0.63312	0.82916	0.92714	0.45752	0.92418	0.51849	0.33367	0.033742	0.19566	0.34576	0.74057	0.59433	0.66184
ENSG00000130762	ARHGEF16	1	3370990	3397677	99	0.10853	0.173	0.033168	0.97981	0.81512	0.46061	0.78306	0.47523	0.56113	0.089053	0.2714	0.53565	0.071239
ENSG00000162591	MEGF6	1	3406484	3528059	526	0.25172	0.85042	0.47109	0.70552	0.83435	0.23143	0.65367	0.026967	0.42554	0.61608	0.56927	0.70971	0.62888
ENSG00000158109	TPRG1L	1	3541566	3546691	16	0.98415	0.6605	0.066509	0.077569	0.86854	0.55093	0.33023	0.38177	0.80549	0.52562	0.64037	0.82211	0.60445
ENSG00000116213	WRAP73	1	3547331	3569325	49	0.94488	0.70142	0.016605	0.87798	0.83639	0.41505	0.50375	0.41516	0.835	0.18724	0.49207	0.85774	0.50997
ENSG00000078900	TP73	1	3569084	3652765	327	0.81172	0.74883	0.051914	0.055507	0.79113	0.75871	0.075448	0.18731	0.56258	0.89051	0.2987	0.82312	0.36961
ENSG00000162592	CCDC27	1	3668962	3688209	81	0.73145	0.48693	0.083586	0.72387	0.69303	0.5616	0.86522	0.80754	0.87292	0.078018	0.67745	0.64874	0.75753
ENSG00000235169	SMIM1	1	3689352	3692546	15	0.74557	0.47749	0.31803	0.80168	0.24447	0.44712	0.60401	0.43799	0.37806	0.24634	0.35222	0.18547	0.84215
ENSG00000130764	LRRC47	1	3696784	3713068	83	0.92228	0.50085	0.08488	0.64695	0.26898	0.27171	0.41201	0.88217	0.17612	0.44261	0.36229	0.26188	0.69851
ENSG00000116198	CEP104	1	3728645	3773778	324	0.76458	0.32786	0.3944	0.30027	0.5987	0.36349	0.57486	0.74065	0.26058	0.25412	0.32046	0.50264	0.76701
ENSG00000169598	DFFB	1	3773845	3801993	185	0.63859	0.88236	0.52616	0.0024337	0.048775	0.14664	0.76224	0.7694	0.31831	0.60883	0.54013	0.77215	0.77872
ENSG00000198912	C1orf174	1	3805689	3816857	50	0.80465	0.80172	0.24508	0.0021933	0.018331	0.35938	0.40597	0.83085	0.94862	0.88589	0.84984	0.70433	0.82584
ENSG00000196581	AJAP1	1	4714792	4852594	747	0.27837	0.12308	0.72935	0.98698	0.86303	0.48379	0.44539	0.065558	0.6177	0.84621	0.94132	0.43397	0.68263
ENSG00000131697	NPHP4	1	5922871	6052533	455	0.061148	0.58775	0.34035	0.41994	0.99353	0.74102	0.18682	0.30937	0.11919	0.86199	0.74899	0.73011	0.29617
ENSG00000069424	KCNAB2	1	6051526	6161253	391	0.62382	0.66584	0.42582	0.18439	0.65121	0.42718	0.59802	0.70831	0.34507	0.59881	0.43314	0.99537	0.24505
ENSG00000268332	AL035406.1	1	6100630	6101399	4	0.029877	0.36272	0.086665	0.66273	0.60006	0.13486	0.11634	0.4943	0.45372	0.21922	0.022797	0.97285	0.026242
ENSG00000116254	CHD5	1	6161853	6240183	343	0.63135	0.42062	0.67943	0.90473	0.87926	0.68654	0.66289	0.88098	0.83615	0.91224	0.95795	0.44153	0.84835
ENSG00000116251	RPL22	1	6241329	6269449	78	0.65051	0.80625	0.77763	0.81725	0.88033	0.092325	0.22864	0.97671	0.24922	0.71729	0.7939	0.8252	0.61989
ENSG00000158286	RNF207	1	6265535	6281359	43	0.93277	0.64024	0.30157	0.76623	0.77306	0.30567	0.33654	0.96939	0.16819	0.77509	0.86267	0.71656	0.61055
ENSG00000116237	ICMT	1	6281253	6296032	34	0.79544	0.75378	0.41992	0.52683	0.070856	0.59746	0.48491	0.99564	0.24984	0.85615	0.61511	0.7127	0.84541
ENSG00000173673	HES3	1	6304252	6305638	3	0.065849	0.1668	0.72834	0.94744	0.79664	0.7797	0.78199	0.64665	0.70558	0.58253	0.52993	0.40134	0.96441
ENSG00000158292	GPR153	1	6307406	6321035	41	0.017917	0.41031	0.51275	0.94177	0.8875	0.95492	0.75776	0.82461	0.25136	0.6241	0.35351	0.69812	0.75642
ENSG00000097021	ACOT7	1	6324329	6454451	516	0.54594	0.74308	0.44772	0.069208	0.37412	0.72952	0.77112	0.076224	0.65501	0.81593	0.70984	0.91982	0.88104
ENSG00000069812	HES2	1	6472478	6484730	48	0.2311	0.76939	0.1653	0.098391	0.33448	0.75672	0.56776	0.1295	0.89448	0.73714	0.51509	0.26889	0.60024
ENSG00000187017	ESPN	1	6484848	6521430	126	0.092727	0.53082	0.27362	0.038788	0.42615	0.79772	0.68707	0.14126	0.70767	0.78039	0.46025	0.40539	0.61715
ENSG00000215788	TNFRSF25	1	6521211	6526255	18	0.44135	0.20361	0.39215	0.10667	0.6751	0.79796	0.66003	0.02314	0.22015	0.76873	0.90368	0.58182	0.91584
ENSG00000171680	PLEKHG5	1	6526152	6580121	163	0.80143	0.3721	0.65235	0.16148	0.51496	0.83794	0.87602	0.075215	0.50294	0.90136	0.68121	0.1477	0.7361
ENSG00000162408	NOL9	1	6581407	6614595	146	0.14084	0.30998	0.54759	0.31455	0.28756	0.29503	0.40224	0.72046	0.66388	0.76489	0.58088	0.009757	0.89196
ENSG00000173662	TAS1R1	1	6615241	6639817	60	0.079243	0.12027	0.39409	0.46991	0.15188	0.58319	0.11178	0.87711	0.62063	0.88981	0.54528	0.0036684	0.84161
ENSG00000204859	ZBTB48	1	6640061	6649340	11	0.66947	0.19933	0.60673	0.61641	0.59796	0.36389	0.40508	0.49107	0.41223	0.482	0.76751	0.22003	0.80946
ENSG00000162413	KLHL21	1	6650784	6674667	50	0.98769	0.078467	0.65206	0.77684	0.33913	0.19249	0.060236	0.48139	0.70186	0.62028	0.28718	0.20954	0.66647
ENSG00000116273	PHF13	1	6673745	6684093	23	0.98784	0.124	0.64672	0.83717	0.25566	0.33017	0.068555	0.47622	0.55667	0.8286	0.32021	0.077	0.69682
ENSG00000041988	THAP3	1	6684926	6695646	35	0.85808	0.048981	0.50949	0.7448	0.69913	0.65072	0.16273	0.51883	0.45852	0.71211	0.30007	0.066982	0.61412
ENSG00000007923	DNAJC11	1	6694228	6761984	162	0.75364	0.021211	0.64201	0.85403	0.31923	0.59722	0.049492	0.45474	0.26358	0.77275	0.1791	0.17284	0.3916
ENSG00000171735	CAMTA1	1	6845384	7829766	3250	0.60329	0.64894	0.6851	0.73816	0.56515	0.66522	0.30023	6.6649e-05	0.41951	0.21404	0.17746	0.064623	0.30216
ENSG00000049245	VAMP3	1	7831329	7841492	38	0.2621	0.82124	0.11937	0.97569	0.18445	0.41939	0.53323	0.18482	0.39473	0.16082	0.035244	0.041068	0.089021
ENSG00000049246	PER3	1	7844380	7905237	263	0.33169	0.95651	0.73281	0.94492	0.36921	0.41212	0.81253	0.42314	0.75821	0.14782	0.19272	0.30094	0.24414
ENSG00000049247	UTS2	1	7903143	7913572	50	0.7512	0.96284	0.69375	0.98358	0.37386	0.43078	0.75169	0.34353	0.71537	0.060361	0.092072	0.32631	0.14896
ENSG00000049249	TNFRSF9	1	7979907	8000926	50	0.20101	0.9446	0.58065	0.23157	0.15883	0.20059	0.17188	0.11095	0.38549	0.094315	0.42623	0.35731	0.20607
ENSG00000116288	PARK7	1	8014351	8045565	78	0.15758	0.38718	0.9871	0.7328	0.87452	0.17649	0.37351	0.52585	0.17438	0.30134	0.22153	0.66641	0.11792
ENSG00000116285	ERRFI1	1	8064464	8086368	37	0.09904	0.2846	0.93026	0.79593	0.80263	0.28833	0.30301	0.6719	0.18701	0.27816	0.32291	0.77583	0.19193
ENSG00000162426	SLC45A1	1	8377886	8404227	89	0.75609	0.40626	0.41524	0.013154	0.52588	0.85331	0.98599	0.62263	0.66	0.62161	0.44287	0.63975	0.56683
ENSG00000142599	RERE	1	8412457	8877702	844	0.5659	0.88059	0.27166	0.10489	0.44073	0.84521	0.7798	0.038439	0.10965	0.18912	0.042504	0.62869	0.046919
ENSG00000074800	ENO1	1	8921061	8939308	34	0.17001	0.11976	0.90723	0.63146	0.062304	0.36386	0.79585	0.05515	0.7456	0.0057969	0.012902	0.16327	0.030162
ENSG00000131686	CA6	1	9005926	9035151	144	0.17124	0.46608	0.40491	0.15737	0.049984	0.42619	0.9135	0.21607	0.53656	0.30594	0.17666	0.88877	0.033552
ENSG00000197241	SLC2A7	1	9063359	9086404	84	0.64427	0.27574	0.82231	0.13924	0.3972	0.12775	0.27475	0.29679	0.54487	0.79201	0.63141	0.85298	0.42903
ENSG00000142583	SLC2A5	1	9095166	9148537	228	0.33732	0.74472	0.84182	0.62558	0.47545	0.0013057	0.27187	0.49959	0.19091	0.74177	0.68423	0.16342	0.16648
ENSG00000180758	GPR157	1	9160364	9189229	96	0.10526	0.19569	0.49195	0.22422	0.68587	0.090822	0.0087986	0.24745	0.21554	0.61532	0.65799	0.039623	0.18567
ENSG00000049239	H6PD	1	9294834	9331396	120	0.89715	0.35192	0.64725	0.20435	0.017651	0.35471	0.45722	0.070394	0.63171	0.24649	0.48558	0.92831	0.36273
ENSG00000171621	SPSB1	1	9352939	9429591	408	0.67632	0.57788	0.54528	0.072967	0.1543	0.37706	0.34135	0.28384	0.74517	0.72661	0.90835	0.59432	0.67248
ENSG00000171612	SLC25A33	1	9599541	9645237	69	0.302	0.086173	0.11041	0.17784	0.96516	0.18673	0.3681	0.59327	0.41333	0.010156	0.054504	0.30011	0.032371
ENSG00000188807	TMEM201	1	9648932	9674935	39	0.15296	0.33663	0.22721	0.053046	0.99723	0.16562	0.53888	0.85689	0.44289	0.024187	0.040122	0.55231	0.037834
ENSG00000171608	PIK3CD	1	9711790	9789172	160	0.8996	0.16311	0.36343	0.45263	0.93545	0.31931	0.16437	0.42772	0.010494	0.57825	0.19498	0.1263	0.20887
ENSG00000179840	C1orf200	1	9712668	9714644	6	0.22364	0.65989	0.46845	0.79144	0.60806	0.019154	0.090786	0.89676	0.0015504	0.13535	0.031247	0.015121	0.0031057
ENSG00000171603	CLSTN1	1	9789084	9884584	164	0.78714	0.64545	0.64082	0.98486	0.9692	0.60376	0.29983	0.060376	0.015165	0.33698	0.39762	0.34235	0.4681
ENSG00000178585	CTNNBIP1	1	9908334	9970394	94	0.90704	0.72629	0.095989	0.66885	0.59607	0.40017	0.1057	0.0045224	0.85662	0.78374	0.20289	0.55392	0.2036
ENSG00000162441	LZIC	1	9982173	10003465	56	0.80848	0.89072	0.67707	0.46177	0.086855	0.32037	0.75316	0.0040899	0.49689	0.86179	0.72235	0.43026	0.74426
ENSG00000173614	NMNAT1	1	10003486	10045559	92	0.38145	0.92746	0.71659	0.92942	0.10434	0.18264	0.35025	0.0011757	0.64951	0.85888	0.27666	0.96034	0.29612
ENSG00000162444	RBP7	1	10057264	10076078	47	0.27308	0.90959	0.28188	0.79677	0.02312	0.11995	0.21488	0.011415	0.99382	0.28802	0.12617	0.95015	0.14116
ENSG00000130939	UBE4B	1	10092890	10241297	370	0.49696	0.73711	0.49067	0.97446	0.05686	0.035977	0.36308	0.030775	0.90222	0.74603	0.4091	0.48257	0.4583
ENSG00000054523	KIF1B	1	10270863	10441661	630	0.63371	0.49121	0.47838	0.97127	0.44113	0.046146	0.20242	0.041329	0.50584	0.089094	0.20915	0.39537	0.1629
ENSG00000142657	PGD	1	10458649	10480201	54	0.50651	0.35094	0.4269	0.97744	0.48149	0.13759	0.1443	0.073901	0.35207	0.014481	0.11504	0.21763	0.083011
ENSG00000251503	APITD1-CORT	1	10490159	10512210	75	0.50598	0.52485	0.16189	0.20379	0.61086	0.3796	0.063071	0.40448	0.66778	0.66972	0.9665	0.30598	0.81375
ENSG00000175279	APITD1	1	10490159	10512210	75	0.50598	0.52485	0.16189	0.20379	0.61086	0.3796	0.063071	0.40448	0.66778	0.66972	0.9665	0.30598	0.81375
ENSG00000241563	CORT	1	10509776	10511959	5	0.90961	0.60405	0.063227	0.13222	0.50205	0.27725	0.085624	0.18088	0.45753	0.77958	0.87911	0.2824	0.7721
ENSG00000160049	DFFA	1	10516579	10532583	36	0.31655	0.54573	0.50859	0.34011	0.35961	0.67399	0.023574	0.44372	0.79099	0.29611	0.59091	0.52165	0.78463
ENSG00000142655	PEX14	1	10532345	10690815	462	0.030032	0.3319	0.50468	0.066999	0.24806	0.19954	0.096092	0.10155	0.70087	0.30855	0.42311	0.18499	0.49371
ENSG00000130940	CASZ1	1	10696661	10856707	507	0.18194	0.8208	0.45192	0.63791	0.61955	0.069875	0.21033	0.0060542	0.74723	0.26021	0.59645	0.76022	0.66773
ENSG00000175262	C1orf127	1	11006528	11042094	127	0.25331	0.92546	0.83354	0.010131	0.53251	0.71144	0.095875	0.70236	0.6827	0.90335	0.30228	0.67306	0.72986
ENSG00000120948	TARDBP	1	11072414	11085796	35	0.69845	0.38885	0.12083	0.010918	0.99807	0.48656	0.22174	0.099476	0.87006	0.61574	0.67949	0.25857	0.64206
ENSG00000009724	MASP2	1	11086580	11107290	69	0.70306	0.37337	0.052169	0.014208	0.9463	0.71643	0.1001	0.1116	0.90693	0.82443	0.4812	0.11004	0.50667
ENSG00000116649	SRM	1	11114641	11120081	8	0.78699	0.59409	0.25458	0.033491	0.39845	0.85017	0.36112	0.34193	0.61096	0.69743	0.77508	0.13943	0.85354
ENSG00000171824	EXOSC10	1	11126675	11159938	113	0.76684	0.68288	0.22557	0.038573	0.37248	0.8101	0.34287	0.38294	0.77875	0.80954	0.68859	0.091268	0.78771
ENSG00000198793	MTOR	1	11166592	11322564	390	0.71278	0.65825	0.037735	0.058244	0.16691	0.7124	0.14982	0.60676	0.60711	0.94047	0.5949	0.25768	0.60711
ENSG00000171819	ANGPTL7	1	11249398	11256038	16	0.65053	0.36239	0.39048	0.27067	0.1514	0.61091	0.36663	0.71607	0.54575	0.94115	0.63366	0.23722	0.61145
ENSG00000120942	UBIAD1	1	11333263	11356106	42	0.87111	0.31436	0.45615	0.32139	0.20901	0.44129	0.37723	0.37978	0.59796	0.8905	0.67037	0.26587	0.73407
ENSG00000204624	PTCHD2	1	11539223	11597641	164	0.13176	0.64781	0.80673	0.2788	0.88137	0.17669	0.97284	0.43759	0.8584	0.19973	0.75783	0.15104	0.24761
ENSG00000116661	FBXO2	1	11708424	11715842	17	0.87212	0.43232	0.83941	0.8441	0.60049	0.60735	0.3976	0.92299	0.22811	0.33836	0.74332	0.32966	0.46253
ENSG00000132879	FBXO44	1	11714432	11723384	31	0.8725	0.2419	0.81072	0.63429	0.31029	0.41675	0.31987	0.71751	0.14283	0.18248	0.56595	0.22736	0.34615
ENSG00000116663	FBXO6	1	11724181	11734411	49	0.37736	0.64248	0.886	0.44958	0.56452	0.73662	0.1622	0.27755	0.81343	0.41126	0.30862	0.20196	0.48189
ENSG00000116670	MAD2L2	1	11734537	11751707	68	0.40575	0.84174	0.80224	0.35066	0.4749	0.31701	0.46981	0.14968	0.60467	0.43426	0.2401	0.15472	0.37648
ENSG00000162490	DRAXIN	1	11751786	11785914	114	0.45259	0.39503	0.42858	0.65374	0.91077	0.27713	0.34963	0.12055	0.7671	0.97143	0.71727	0.19841	0.95671
ENSG00000177674	AGTRAP	1	11796141	11814859	60	0.0055797	0.45597	0.13844	0.44811	0.90701	0.54936	0.15881	0.71102	0.66176	0.37528	0.57928	0.26456	0.36652
ENSG00000215910	C1orf167	1	11821844	11849642	175	0.71923	0.0059669	0.47861	0.050694	0.36078	0.36285	0.9761	0.59239	0.45539	0.22147	0.70385	0.093607	0.68989
ENSG00000177000	MTHFR	1	11845780	11866977	94	0.64782	0.011086	0.62542	0.15919	0.39484	0.2487	0.87117	0.3583	0.22523	0.44833	0.6779	0.40962	0.68365
ENSG00000011021	CLCN6	1	11866207	11903201	227	0.76962	0.024686	0.63193	0.26432	0.33206	0.27318	0.84361	0.27314	0.16604	0.5388	0.67113	0.56118	0.64697
ENSG00000175206	NPPA	1	11905766	11908402	19	0.51559	0.095179	0.31337	0.4144	0.53437	0.29993	0.51566	0.086604	0.4255	0.3105	0.2503	0.16658	0.33902
ENSG00000120937	NPPB	1	11917521	11918988	2	0.44248	0.13905	0.3769	0.26205	0.93366	0.85957	0.63077	0.50382	0.80208	0.48743	0.92387	0.25272	0.63437
ENSG00000116685	KIAA2013	1	11979648	11986485	22	0.051536	0.76248	0.89657	0.61489	0.65262	0.049881	0.083211	0.16459	0.55143	0.61123	0.017793	0.71894	0.1818
ENSG00000083444	PLOD1	1	11994262	12035595	128	0.22142	0.77244	0.54554	0.73685	0.44897	0.36248	0.51433	0.19804	0.20059	0.43833	0.3291	0.045866	0.70978
ENSG00000116688	MFN2	1	12040238	12073571	102	0.22205	0.54308	0.82243	0.33261	0.69661	0.61048	0.20357	0.046013	0.77109	0.62953	0.72647	0.071938	0.70195
ENSG00000116691	MIIP	1	12079523	12092102	24	0.70718	0.83854	0.068993	0.27064	0.53691	0.63344	0.38299	0.103	0.51658	0.61512	0.40388	0.67882	0.5674
ENSG00000120949	TNFRSF8	1	12123434	12204264	223	0.076857	0.81756	0.23214	0.93697	0.4534	0.16544	0.060116	0.48045	0.68767	0.74371	0.32637	0.35662	0.31337
ENSG00000028137	TNFRSF1B	1	12227060	12269285	148	0.86304	0.021044	0.14732	0.81253	0.44762	0.066702	0.70271	0.41501	0.31809	0.9126	0.97917	0.98821	0.63843
ENSG00000048707	VPS13D	1	12290124	12572099	576	0.19451	0.98794	0.86446	0.81879	0.29026	0.3928	0.63282	0.27924	0.86151	0.84558	0.58851	0.87868	0.39181
ENSG00000162496	DHRS3	1	12627939	12677737	188	0.99999	0.38487	0.59209	0.83103	0.86477	0.435	0.82679	0.55717	0.58091	0.472	0.85831	0.42136	0.91216
ENSG00000204518	AADACL4	1	12704566	12727097	63	0.30116	0.16913	0.091866	0.52131	0.91261	0.853	0.32376	0.5192	0.32113	0.17893	0.43365	0.39104	0.57395
ENSG00000188984	AADACL3	1	12776118	12788726	50	0.59892	0.83658	0.30994	0.72741	0.66363	0.16091	0.54569	0.55409	0.48902	0.92098	0.62242	0.06047	0.51233
ENSG00000157330	C1orf158	1	12806163	12823847	55	0.92702	0.71276	0.154	0.50875	0.8255	0.42237	0.53218	0.67843	0.63557	0.53766	0.69404	0.048364	0.59052
ENSG00000116726	PRAMEF12	1	12834984	12838049	8	0.99017	0.43548	0.032784	0.67585	0.43213	0.25043	0.73483	0.25928	0.39983	0.031111	0.21188	0.42427	0.089197
ENSG00000116721	PRAMEF1	1	12851546	12856777	19	0.48983	0.47951	0.096522	0.036604	0.78216	0.93056	0.90661	0.038114	0.8825	0.70485	0.5251	0.66988	0.31968
ENSG00000204513	PRAMEF11	1	12884468	12891264	1	0.47132	0.19356	0.024611	0.85998	0.90207	0.90775	0.17313	0.0046597	0.6316	0.11765	0.34937	0.28651	0.19749
ENSG00000162494	LRRC38	1	13801445	13840543	180	0.91507	0.43377	0.094964	0.74579	0.29001	0.59135	0.22059	0.79759	0.74125	0.50694	0.81492	0.85999	0.37165
ENSG00000162493	PDPN	1	13909960	13944452	147	0.71739	0.16789	0.76049	0.68765	0.15463	0.79562	0.066533	0.018906	0.12186	0.18626	0.67425	0.41052	0.54934
ENSG00000116731	PRDM2	1	14026693	14151574	404	0.57808	0.20628	0.144	0.34737	0.77455	0.89254	0.44894	0.076874	0.87626	0.43037	0.86725	0.97237	0.84758
ENSG00000189337	KAZN	1	14925200	15444539	2139	0.89843	0.51768	0.19343	0.71973	0.12804	0.22482	0.30749	0.15712	0.64754	0.52998	0.49824	0.5267	0.78563
ENSG00000171729	TMEM51	1	15479028	15546976	399	0.040942	0.0068267	0.035076	0.17556	0.66555	0.54829	0.52732	0.19259	0.072997	0.73254	0.54768	0.78741	0.52645
ENSG00000204464	C1orf195	1	15490840	15497813	33	0.016845	0.0069012	0.43388	0.53395	0.93222	0.5389	0.70089	0.13843	0.041063	0.69282	0.38084	0.58117	0.43274
ENSG00000142621	FHAD1	1	15573768	15726779	566	0.52755	0.0050695	0.20221	0.84237	0.85864	0.38255	0.58211	0.21326	0.84304	0.92536	0.82925	0.28113	0.60666
ENSG00000142634	EFHD2	1	15736391	15756839	70	0.28029	0.064116	0.66777	0.90297	0.36121	0.33719	0.070461	0.75375	0.35434	0.25421	0.11531	0.64636	0.17337
ENSG00000162438	CTRC	1	15764935	15775737	27	0.70097	0.00067827	0.81685	0.9766	0.047588	0.0037716	0.038761	0.27295	0.56434	0.37404	0.01636	0.78575	0.036556
ENSG00000142615	CELA2A	1	15783223	15798586	73	0.99445	0.16254	0.75708	0.86103	0.14399	0.11055	0.42924	0.20489	0.60361	0.78194	0.4348	0.68149	0.78939
ENSG00000215704	CELA2B	1	15792404	15817895	101	0.5382	0.94576	0.50884	0.44194	0.80917	0.17251	0.12286	0.17872	0.19692	0.12392	0.21109	0.42781	0.19521
ENSG00000132906	CASP9	1	15817327	15853029	163	0.70704	0.6355	0.43083	0.28847	0.58069	0.23242	0.10631	0.091281	0.20446	0.24231	0.43302	0.33057	0.54789
ENSG00000116138	DNAJC16	1	15853308	15918874	242	0.79174	0.61989	0.43254	0.3446	0.57807	0.3472	0.13207	0.086542	0.13674	0.32566	0.56124	0.29072	0.7198
ENSG00000116771	AGMAT	1	15898848	15911605	64	0.7778	0.6918	0.54467	0.30554	0.62798	0.40914	0.10715	0.061317	0.091225	0.29238	0.51868	0.36391	0.76082
ENSG00000197312	DDI2	1	15943995	15995539	143	0.90985	0.66975	0.63296	0.92232	0.3948	0.88252	0.34784	0.36087	0.076365	0.87219	0.81279	0.40229	0.63305
ENSG00000215695	RSC1A1	1	15986364	15988217	2	0.27679	0.79538	0.72871	0.97115	0.28413	0.16915	0.50946	0.79655	0.13913	0.71916	0.81135	0.50811	0.20052
ENSG00000116786	PLEKHM2	1	16010827	16061264	164	0.92424	0.98439	0.5908	0.79769	0.38884	0.49839	0.24758	0.18208	0.23176	0.54363	0.16462	0.52415	0.62277
ENSG00000162461	SLC25A34	1	16062900	16067891	8	0.97384	0.63059	0.91651	0.97858	0.72067	0.69002	0.55066	0.90224	0.79073	0.46583	0.48103	0.66071	0.63259
ENSG00000162460	TMEM82	1	16068917	16074477	27	0.35535	0.94922	0.42453	0.59395	0.61296	0.69016	0.74221	0.78346	0.85322	0.094172	0.15007	0.52286	0.14703
ENSG00000162458	FBLIM1	1	16083102	16113089	94	0.92366	0.63397	0.51244	0.14154	0.50043	0.34841	0.16787	0.21662	0.64137	0.61137	0.52896	0.91947	0.39544
ENSG00000065526	SPEN	1	16174359	16266955	183	0.35895	0.32161	0.82759	0.67225	0.46932	0.69614	0.18569	0.10376	0.59377	0.93681	0.89645	0.2454	0.82308
ENSG00000116809	ZBTB17	1	16268364	16302627	67	0.42856	0.21463	0.80855	0.63837	0.31511	0.67735	0.11748	0.14865	0.83858	0.91211	0.88178	0.17227	0.86478
ENSG00000183888	C1orf64	1	16330731	16335302	20	0.65013	0.1129	0.60207	0.88767	0.48796	0.56302	0.39799	0.2286	0.91817	0.84722	0.98316	0.2261	0.95105
ENSG00000173641	HSPB7	1	16340523	16346089	50	0.49497	0.1016	0.85505	0.94857	0.89803	0.65874	0.50249	0.16058	0.53033	0.75471	0.9892	0.519	0.9408
ENSG00000186510	CLCNKA	1	16345370	16360545	96	0.38128	0.20491	0.82939	0.89469	0.65045	0.82683	0.071337	0.043609	0.53486	0.70619	0.99928	0.37969	0.9842
ENSG00000184908	CLCNKB	1	16370272	16383803	145	0.089103	0.68924	0.75887	0.4835	0.018881	0.8205	0.41168	0.43724	0.89866	0.62144	0.59206	0.24999	0.61847
ENSG00000185519	FAM131C	1	16384264	16400127	101	0.11743	0.42894	0.45749	0.52208	0.016134	0.39636	0.31816	0.37964	0.9494	0.71604	0.37438	0.81872	0.4051
ENSG00000142627	EPHA2	1	16450832	16482582	64	0.56932	0.18354	0.92575	0.74853	0.62133	0.50852	0.36815	0.79592	0.32817	0.36421	0.54505	0.86857	0.38463
ENSG00000142632	ARHGEF19	1	16524349	16539104	64	0.96334	0.76221	0.23625	0.45672	0.064568	0.23515	0.67701	0.5758	0.40732	0.28127	0.45821	0.081317	0.66008
ENSG00000204377	C1orf134	1	16555368	16556038	3	0.94982	0.71142	0.027807	0.47842	0.3123	0.69038	0.042943	0.76856	0.58248	0.50998	0.31542	0.39907	0.47463
ENSG00000132881	RSG1	1	16558195	16563657	14	0.84148	0.90357	0.10023	0.63286	0.036904	0.83113	0.074321	0.69809	0.47234	0.33001	0.45186	0.38773	0.54493
ENSG00000037637	FBXO42	1	16573334	16678949	259	0.91644	0.76313	0.10265	0.16962	0.029076	0.8543	0.011346	0.60711	0.36382	0.14758	0.22241	0.9667	0.23119
ENSG00000055070	SZRD1	1	16679070	16724640	127	0.99576	0.70567	0.73394	0.71749	0.063299	0.64788	0.1282	0.26253	0.18921	0.36772	0.84387	0.9886	0.86984
ENSG00000187144	SPATA21	1	16713612	16763919	159	0.75758	0.6147	0.11718	0.99229	0.088489	0.94705	0.32933	0.14745	0.54749	0.32438	0.70961	0.59131	0.68927
ENSG00000157191	NECAP2	1	16767167	16786573	44	0.53846	0.14878	0.73767	0.99428	0.26494	0.86797	0.48178	0.18175	0.53685	0.61007	0.59358	0.29162	0.38033
ENSG00000268674	FAM231B	1	16865561	16866070	1	0.24807	0.45645	0.55697	0.33295	0.2456	0.21684	0.015937	0.8735	0.81005	0.28653	0.83547	0.31786	0.32997
ENSG00000058453	CROCC	1	17066768	17299474	234	0.22967	0.95221	0.22152	0.33437	0.44629	0.63827	0.64473	0.76073	0.97339	0.13132	0.72806	0.03476	0.63238
ENSG00000117122	MFAP2	1	17300997	17307330	19	0.24283	0.90429	0.46374	0.64907	0.55667	0.6166	0.30962	0.49417	0.84287	0.29846	0.061004	0.77917	0.061966
ENSG00000159363	ATP13A2	1	17312453	17338423	55	0.34827	0.98577	0.5198	0.54847	0.72976	0.14781	0.44483	0.17902	0.83318	0.75097	0.0086318	0.97157	0.033363
ENSG00000117118	SDHB	1	17345217	17380665	132	0.52943	0.93745	0.43492	0.26736	0.41764	0.81098	0.53905	0.31344	0.24659	0.22042	0.10475	0.90583	0.044438
ENSG00000117115	PADI2	1	17393256	17445948	282	0.65769	0.92424	0.38111	0.50128	0.86233	0.64075	0.38511	0.12048	0.40407	0.41973	0.088779	0.4623	0.068084
ENSG00000142623	PADI1	1	17531621	17572500	182	0.18229	0.48119	0.66447	0.18586	0.076999	0.089678	0.12921	0.42251	0.60608	0.081924	0.083302	0.53343	0.089415
ENSG00000142619	PADI3	1	17575593	17610728	181	0.3069	0.60444	0.76657	0.89713	0.30605	0.21027	0.10645	0.51194	0.30656	0.05238	0.12228	0.76063	0.038442
ENSG00000159339	PADI4	1	17634690	17690499	312	0.35372	0.12749	0.87165	0.33672	0.22263	0.6977	0.81071	0.20691	0.31506	0.63887	0.29941	0.79666	0.36332
ENSG00000269468	AC004824.2	1	17655507	17676070	156	0.30424	0.18804	0.85795	0.30003	0.15662	0.59029	0.88462	0.24422	0.26914	0.65576	0.2351	0.75518	0.29085
ENSG00000179051	RCC2	1	17733256	17766220	88	0.2292	0.10365	0.081956	0.35598	0.79133	0.43878	0.39109	0.59897	0.40262	0.5521	0.44951	0.44164	0.3577
ENSG00000074964	ARHGEF10L	1	17866330	18024369	428	0.38966	0.10155	0.44429	0.51111	0.0084468	0.91503	0.10009	0.517	0.54868	0.87306	0.20469	0.1051	0.5086
ENSG00000117148	ACTL8	1	18081808	18153558	249	0.83895	0.2597	0.34528	0.45643	0.62066	0.91861	0.81346	0.31336	0.75678	0.74271	0.58701	0.87952	0.30811
ENSG00000117154	IGSF21	1	18434240	18704977	1111	0.10445	0.13087	0.91473	0.51707	0.33124	0.13649	0.58693	0.37554	0.52442	0.64074	0.15329	0.44303	0.11894
ENSG00000179023	KLHDC7A	1	18807424	18812478	27	0.57721	0.3144	0.40623	0.16959	0.069721	0.79649	0.77864	0.51101	0.33757	0.36296	0.5386	0.44643	0.83433
ENSG00000009709	PAX7	1	18957500	19075360	425	0.55901	0.26381	0.91737	0.80795	0.49416	0.83827	0.32352	0.026983	0.43499	0.70289	0.71557	0.054646	0.65444
ENSG00000179002	TAS1R2	1	19166093	19186176	112	0.55595	0.30518	0.42283	0.46632	0.78903	0.70595	0.59868	0.26664	0.17215	0.61449	0.9642	0.23704	0.75943
ENSG00000255275	RP13-279N23.2	1	19175767	19247615	410	0.75551	0.19264	0.37811	0.63932	0.19734	0.60248	0.043301	0.82406	0.34454	0.79888	0.94083	0.12699	0.68536
ENSG00000159423	ALDH4A1	1	19197926	19229275	159	0.70825	0.21048	0.40447	0.67467	0.094095	0.43495	0.018585	0.55073	0.21065	0.80388	0.93152	0.26493	0.6121
ENSG00000169991	IFFO2	1	19230775	19283180	222	0.68898	0.75305	0.6666	0.41129	0.034611	0.78128	0.20013	0.76791	0.19093	0.79658	0.86852	0.7867	0.65859
ENSG00000127481	UBR4	1	19401000	19536770	300	0.65687	0.23583	0.72569	0.63461	0.57424	0.98008	0.93961	0.45015	0.63255	0.97272	0.90735	0.091338	0.95887
ENSG00000127463	EMC1	1	19542158	19578046	118	0.55327	0.36554	0.40769	0.62877	0.9691	0.98373	0.96005	0.15122	0.65642	0.98785	0.81065	0.086	0.84778
ENSG00000053372	MRTO4	1	19578033	19586622	57	0.92814	0.30716	0.74496	0.35395	0.99031	0.83169	0.91271	0.28202	0.30479	0.46708	0.91611	0.50503	0.8655
ENSG00000162482	AKR7A3	1	19609052	19615744	29	0.7333	0.15884	0.73152	0.68792	0.51772	0.44796	0.5849	0.36534	0.63949	0.83347	0.63875	0.19441	0.61322
ENSG00000053371	AKR7A2	1	19630459	19638640	30	0.44195	0.71076	0.76843	0.3898	0.22598	0.78594	0.70593	0.99626	0.026653	0.5065	0.85253	0.14867	0.81491
ENSG00000040487	PQLC2	1	19638820	19655794	99	0.50715	0.88251	0.38666	0.86483	0.28114	0.93079	0.51173	0.92864	0.055937	0.94524	0.47376	0.43046	0.86392
ENSG00000077549	CAPZB	1	19665267	19812066	601	0.44861	0.60986	0.37283	0.63211	0.15351	0.67674	0.35217	0.44599	0.15082	0.5551	0.37639	0.015824	0.59665
ENSG00000270136	MINOS1-NBL1	1	19923473	19984549	205	0.20669	0.58205	0.88989	0.48755	0.14143	0.40536	0.71328	0.40795	0.31692	0.78925	0.43108	0.7322	0.51986
ENSG00000173436	MINOS1	1	19923477	19956314	87	0.1334	0.47624	0.63741	0.51278	0.30919	0.45645	0.47284	0.47888	0.27319	0.81633	0.3721	0.71189	0.46077
ENSG00000158747	NBL1	1	19967048	19984945	78	0.36471	0.80514	0.96706	0.35899	0.03486	0.54525	0.83979	0.29794	0.52676	0.84388	0.68859	0.88204	0.59606
ENSG00000158748	HTR6	1	19991780	20006055	49	0.88213	0.6069	0.6864	0.70919	0.38256	0.55364	0.62972	0.060035	0.83698	0.59053	0.78546	0.65994	0.6369
ENSG00000162542	TMCO4	1	20008706	20126438	450	0.68032	0.20761	0.92746	0.72056	0.98047	0.59182	0.12316	0.48761	0.57011	0.96684	0.69437	0.26867	0.28927
ENSG00000178828	RNF186	1	20140523	20141771	5	0.30045	0.46832	0.2151	0.12277	0.12601	0.93705	0.39725	0.96467	0.45169	0.21689	0.97158	0.41777	0.85923
ENSG00000169914	OTUD3	1	20209006	20239438	99	0.81855	0.68382	0.57902	0.53738	0.86323	0.24269	0.78858	0.18256	0.046152	0.74376	0.64655	0.29972	0.18174
ENSG00000188784	PLA2G2E	1	20246502	20250110	20	0.42083	0.82625	0.83443	0.82458	0.56655	0.68319	0.58536	0.40038	0.62798	0.87983	0.86479	0.41477	0.67817
ENSG00000188257	PLA2G2A	1	20301925	20306932	14	0.94742	0.95996	0.56883	0.10576	0.449	0.47442	0.68478	0.21035	0.98361	0.82048	0.98372	0.95	0.91123
ENSG00000127472	PLA2G5	1	20354672	20417683	235	0.77856	0.48324	0.77443	0.96777	0.86889	0.90937	0.82931	0.098196	0.90526	0.87391	0.84483	0.78954	0.8276
ENSG00000117215	PLA2G2D	1	20438432	20446050	25	0.26357	0.95729	0.40634	0.8232	0.52954	0.049435	0.51992	0.44604	0.28704	0.34485	0.08893	0.57867	0.056331
ENSG00000158786	PLA2G2F	1	20465819	20476879	23	0.59605	0.16212	0.18707	0.083396	0.18256	0.03714	0.31688	0.1447	0.81726	0.66835	0.4398	0.12498	0.29206
ENSG00000187980	PLA2G2C	1	20487746	20503917	59	0.71083	0.88647	0.58664	0.29273	0.84266	0.58668	0.28652	0.14207	0.54292	0.98314	0.83638	0.070908	0.84676
ENSG00000162543	UBXN10	1	20512578	20522541	13	0.04875	0.34767	0.59887	0.33856	0.20619	0.36026	0.84706	0.66175	0.83962	0.95039	0.505	0.60078	0.38424
ENSG00000158816	VWA5B1	1	20617412	20681387	271	0.88515	0.34052	0.39218	0.99597	0.096962	0.16403	0.27657	0.050255	0.67177	0.60879	0.9615	0.32931	0.8641
ENSG00000162545	CAMK2N1	1	20808884	20812713	4	0.53572	0.33971	0.085001	0.92188	0.76999	0.72702	0.85884	0.63415	0.50119	0.5319	0.79962	0.97296	0.98801
ENSG00000090432	MUL1	1	20825943	20834654	29	0.39859	0.64168	0.055891	0.42473	0.98654	0.82617	0.47565	0.0078204	0.18837	0.6706	0.57754	0.68913	0.43374
ENSG00000183114	FAM43B	1	20878932	20881512	5	0.06139	0.40921	0.39605	0.47896	0.96392	0.18053	0.090376	0.013862	0.59546	0.94045	0.44001	0.12343	0.19373
ENSG00000158825	CDA	1	20915441	20945401	141	0.15215	0.59602	0.21309	0.32375	0.75126	0.55997	0.12855	0.78439	0.92414	0.29315	0.14188	0.97615	0.15649
ENSG00000158828	PINK1	1	20959948	20978004	92	0.024515	0.55845	0.39762	0.27764	0.82687	0.679	0.17358	0.6894	0.80049	0.24592	0.31166	0.7563	0.10349
ENSG00000244038	DDOST	1	20978270	20988000	35	0.012938	0.61984	0.27452	0.22163	0.91299	0.53823	0.064279	0.5806	0.75738	0.44326	0.18398	0.9524	0.10236
ENSG00000117245	KIF17	1	20990507	21044510	253	0.54973	0.22258	0.3457	0.66402	0.55419	0.21503	0.21169	0.37489	0.072444	0.15103	0.60426	0.49574	0.29139
ENSG00000189410	SH2D5	1	21046225	21059330	38	0.93227	0.33445	0.074057	0.80713	0.49867	0.32787	0.075616	0.6781	0.31704	0.090583	0.74154	0.87338	0.1924
ENSG00000127483	HP1BP3	1	21069154	21113816	118	0.92075	0.56406	0.24063	0.44649	0.51367	0.47036	0.18783	0.75049	0.37991	0.46361	0.66716	0.56669	0.72917
ENSG00000075151	EIF4G3	1	21132963	21503377	913	0.97836	0.7377	0.30698	0.33902	0.62979	0.51594	0.24594	0.98709	0.45641	0.46384	0.69542	0.86728	0.71671
ENSG00000117298	ECE1	1	21543740	21671997	410	0.95658	0.66388	0.68071	0.30245	0.42045	0.099045	0.20268	0.87502	0.078536	0.13031	0.062448	0.23746	0.090036
ENSG00000142794	NBPF3	1	21766621	21811498	174	0.37756	0.64104	0.23067	0.34099	0.78044	0.68368	0.21875	0.32439	0.51083	0.23809	0.8241	0.2334	0.8429
ENSG00000162551	ALPL	1	21835858	21904905	340	0.097163	0.63931	0.33623	0.88061	0.62554	0.35261	0.24713	0.87227	0.9031	0.067057	0.10656	0.021779	0.33146
ENSG00000076864	RAP1GAP	1	21922708	21995801	294	0.53195	0.68271	0.42965	0.68887	0.73764	0.025808	0.067932	0.4167	0.65289	0.049715	0.19792	0.78336	0.048593
ENSG00000090686	USP48	1	22004791	22110099	365	0.3856	0.35219	0.28109	0.46771	0.9321	0.50561	0.36088	0.14385	0.99769	0.20814	0.72416	0.82795	0.74172
ENSG00000187942	LDLRAD2	1	22138758	22151714	41	0.80918	0.06552	0.19568	0.81822	0.9538	0.25885	0.39328	0.063426	0.78524	0.1157	0.64929	0.28871	0.48754
ENSG00000142798	HSPG2	1	22148738	22263790	375	0.69597	0.29075	0.23965	0.6799	0.82602	0.068576	0.11526	0.058843	0.48981	0.34249	0.34863	0.52311	0.21924
ENSG00000219073	CELA3B	1	22303514	22325135	226	0.83017	0.4312	0.26784	0.8914	0.55577	0.33688	0.1872	0.7267	0.83915	0.44077	0.064162	0.62961	0.33077
ENSG00000142789	CELA3A	1	22328149	22339032	86	0.35441	0.78533	0.27391	0.76814	0.66942	0.31945	0.40814	0.90425	0.74855	0.71152	0.26981	0.92658	0.58511
ENSG00000070831	CDC42	1	22379120	22419437	122	0.68731	0.32792	0.66638	0.95513	0.49278	0.092676	0.6805	0.64118	0.037416	0.66385	0.36142	0.29664	0.78232
ENSG00000162552	WNT4	1	22443798	22470462	102	0.40734	0.12982	0.22172	0.90011	0.61042	0.10595	0.3946	0.55483	0.029794	0.68039	0.63032	0.093658	0.84777
ENSG00000184677	ZBTB40	1	22778344	22857650	154	0.52023	0.72323	0.043556	0.51823	0.3292	0.19647	0.46293	0.019759	0.4367	0.93724	0.059834	0.45869	0.27083
ENSG00000070886	EPHA8	1	22890057	22930087	192	0.36889	0.36869	0.81835	0.041569	0.82493	0.30616	0.94238	0.27014	0.20044	0.57158	0.47071	0.7225	0.40325
ENSG00000173372	C1QA	1	22962999	22966101	7	0.91396	0.718	0.97486	0.19478	0.83012	0.23599	0.68986	0.9953	0.39242	0.23313	0.66573	0.53002	0.72726
ENSG00000159189	C1QC	1	22970123	22974603	24	0.050795	0.41913	0.81638	0.39205	0.2127	0.70647	0.97282	0.8297	0.083681	0.14054	0.47075	0.1708	0.183
ENSG00000173369	C1QB	1	22979255	22988031	27	0.28946	0.034159	0.81591	0.44998	0.24028	0.13401	0.41294	0.88035	0.44328	0.32237	0.77748	0.2633	0.51905
ENSG00000133216	EPHB2	1	23037332	23241818	492	0.26219	0.65976	0.65592	0.47091	0.10221	0.80368	0.99013	0.00053765	0.79046	0.48949	0.96746	0.89358	0.98777
ENSG00000215906	LACTBL1	1	23279536	23291831	38	0.9252	0.30091	0.75331	0.9645	0.84016	0.47667	0.73102	0.17154	0.73839	0.070433	0.79036	0.46583	0.70014
ENSG00000227868	C1orf234	1	23337327	23342343	10	0.84942	0.13036	0.12385	0.85855	0.84545	0.78866	0.77515	0.50746	0.24891	0.93632	0.93983	0.89783	0.95229
ENSG00000004487	KDM1A	1	23345941	23410182	97	0.91073	0.2016	0.13687	0.91117	0.99374	0.73108	0.76957	0.46465	0.41772	0.85631	0.96075	0.88291	0.93416
ENSG00000169641	LUZP1	1	23410516	23504301	203	0.97623	0.23256	0.27361	0.91572	0.87638	0.84285	0.8801	0.53765	0.66291	0.26212	0.81329	0.92078	0.86073
ENSG00000179546	HTR1D	1	23516993	23521222	12	0.69205	0.035417	0.052313	0.96076	0.92159	0.89116	0.27471	0.8686	0.42893	0.63128	0.22969	0.96463	0.41218
ENSG00000125944	HNRNPR	1	23630264	23670829	58	0.65562	0.50169	0.33655	0.17719	0.49708	0.037536	0.62085	0.35567	0.55667	0.32145	0.15749	0.11786	0.12649
ENSG00000125945	ZNF436	1	23685941	23695935	34	0.91908	0.27803	0.35035	0.90434	0.73548	0.050196	0.73015	0.85397	0.71994	0.44485	0.55542	0.15262	0.6859
ENSG00000249087	C1orf213	1	23695490	23698332	3	0.75475	0.54932	0.19106	0.85821	0.41961	0.21884	0.58425	0.8362	0.82536	0.5381	0.44167	0.27678	0.56409
ENSG00000204219	TCEA3	1	23707554	23751233	144	0.47405	0.54723	0.25802	0.8038	0.27376	0.969	0.1279	0.21826	0.12332	0.31863	0.14319	0.52798	0.15949
ENSG00000088280	ASAP3	1	23755056	23811061	144	0.37121	0.47307	0.14557	0.40666	0.33417	0.83968	0.10931	0.00035818	0.035952	0.0028198	0.007341	0.71364	0.030746
ENSG00000007968	E2F2	1	23832922	23857712	65	0.77769	0.5674	0.95845	0.46148	0.37052	0.11518	0.45815	0.099953	0.39416	0.17158	0.17621	0.46705	0.33126
ENSG00000117318	ID3	1	23884409	23886285	8	0.91539	0.24425	0.81497	0.31989	0.88715	0.56789	0.14644	0.53282	0.13385	0.30494	0.81863	0.77493	0.73055
ENSG00000197880	MDS2	1	23907985	23967058	126	0.20752	0.78789	0.64292	0.083469	0.76865	0.43581	0.081945	0.64416	0.39011	0.49494	0.10218	0.91874	0.28067
ENSG00000142676	RPL11	1	24018269	24022915	13	0.51936	0.66848	0.16238	0.8812	0.60232	0.51796	0.34928	0.26704	0.21174	0.97769	0.83024	0.98292	0.88979
ENSG00000011007	TCEB3	1	24069645	24088549	20	0.65634	0.48686	0.47055	0.4862	0.94706	0.24806	0.53063	0.24469	0.68864	0.57727	0.18831	0.05434	0.208
ENSG00000057757	PITHD1	1	24104895	24114722	10	0.37956	0.37633	0.57132	0.56465	0.83699	0.6123	0.42376	0.74637	0.95493	0.68315	0.50501	0.14216	0.25471
ENSG00000011009	LYPLA2	1	24117460	24122029	5	0.54272	0.15415	0.132	0.95962	0.35482	0.39329	0.09177	0.3559	0.75477	0.15098	0.33208	0.092992	0.27169
ENSG00000117308	GALE	1	24122089	24127271	2	0.17132	0.96539	0.80379	0.4457	0.76711	0.29062	0.64604	0.34739	0.21465	0.77354	0.27681	0.98871	0.21361
ENSG00000117305	HMGCL	1	24128375	24165110	56	0.39815	0.72448	0.72876	0.47409	0.69709	0.29251	0.14885	0.55955	0.91514	0.70217	0.20719	0.25337	0.071832
ENSG00000179163	FUCA1	1	24171567	24194784	60	0.75345	0.65136	0.63178	0.54334	0.49181	0.2999	0.15976	0.3469	0.92727	0.71345	0.45155	0.20954	0.1157
ENSG00000188822	CNR2	1	24197016	24285549	276	0.67329	0.77532	0.24577	0.43931	0.40557	0.59639	0.20692	0.66579	0.93691	0.53014	0.55773	0.37076	0.20751
ENSG00000142661	MYOM3	1	24382525	24438665	192	0.63633	0.80286	0.48149	0.22301	0.077235	0.24567	0.45876	0.10074	0.40918	0.5489	0.66952	0.78098	0.44413
ENSG00000142677	IL22RA1	1	24446261	24469611	71	0.45424	0.40412	0.9954	0.84146	0.27834	0.75536	0.53778	0.92077	0.2376	0.31234	0.73243	0.11466	0.72676
ENSG00000185436	IFNLR1	1	24480647	24514449	154	0.71339	0.83638	0.47909	0.20482	0.75014	0.078646	0.47794	0.21773	0.80852	0.36838	0.079297	0.28014	0.29781
ENSG00000158055	GRHL3	1	24645812	24690972	131	0.65714	0.23563	0.26446	0.051435	0.57469	0.59907	0.53287	0.096472	0.093007	0.051071	0.24831	0.41414	0.22548
ENSG00000001460	STPG1	1	24683489	24743424	199	0.29945	0.43399	0.59804	0.14747	0.91397	0.62526	0.22079	0.50508	0.31383	0.034008	0.62877	0.12397	0.2549
ENSG00000001461	NIPAL3	1	24742284	24799466	187	0.019905	0.54921	0.66342	0.15262	0.86053	0.97474	0.53628	0.51606	0.21996	0.15766	0.56848	0.28431	0.16848
ENSG00000117602	RCAN3	1	24829387	24867530	140	0.71552	0.52859	0.26108	0.38637	0.21041	0.97848	0.92376	0.35343	0.40811	0.0031414	0.77497	0.28167	0.37475
ENSG00000184454	NCMAP	1	24882602	24935819	262	0.51701	0.35182	0.66463	0.74322	0.31866	0.61978	0.23008	0.036165	0.53211	0.65612	0.75763	0.83119	0.56657
ENSG00000133226	SRRM1	1	24958207	24999758	55	0.087743	0.19933	0.41097	0.89632	0.7563	0.58407	0.44894	0.27851	0.067374	0.80871	0.44861	0.90055	0.44601
ENSG00000169504	CLIC4	1	25071848	25170815	119	0.075842	0.7931	0.7431	0.95096	0.82039	0.57729	0.50398	0.51335	0.33793	0.94561	0.25796	0.61414	0.23989
ENSG00000020633	RUNX3	1	25226002	25291612	142	0.37973	0.54987	0.72692	0.31323	0.59215	0.89478	0.85375	0.89772	0.24742	0.96684	0.63786	0.93861	0.73641
ENSG00000117614	SYF2	1	25549170	25558993	9	0.55966	0.50551	0.6075	0.90708	0.49726	0.76526	0.9103	0.4378	0.58985	0.54106	0.66712	0.75809	0.51566
ENSG00000117616	C1orf63	1	25568728	25664704	47	0.67867	0.32263	0.88829	0.69356	0.60781	0.56005	0.052983	0.17432	0.62546	0.56228	0.62638	0.73515	0.52419
ENSG00000187010	RHD	1	25598884	25656936	10	0.25102	0.16372	0.8159	0.78945	0.39718	0.7772	0.56868	0.25372	0.31833	0.4841	0.80363	0.41751	0.81284
ENSG00000183726	TMEM50A	1	25664408	25688852	56	0.96018	0.55208	0.74451	0.45657	0.40796	0.5518	0.30337	0.078932	0.93152	0.35823	0.66594	0.29168	0.68078
ENSG00000188672	RHCE	1	25688740	25756683	146	0.93228	0.30879	0.85061	0.56817	0.26366	0.78608	0.20084	0.20814	0.94003	0.43064	0.91953	0.24022	0.96958
ENSG00000204178	TMEM57	1	25757388	25826700	137	0.82523	0.19854	0.94054	0.55584	0.18355	0.79061	0.15188	0.45713	0.99283	0.43836	0.57201	0.28789	0.72677
ENSG00000157978	LDLRAP1	1	25870071	25895377	84	0.56104	0.67772	0.5534	0.57623	0.71569	0.91815	0.54854	0.26502	0.81287	0.48627	0.80019	0.82184	0.88928
ENSG00000117643	MAN1C1	1	25943959	26112698	409	0.20322	0.43123	0.96392	0.23858	0.55026	0.72408	0.92799	0.71915	0.93106	0.67259	0.98428	0.67361	0.89569
ENSG00000162430	SEPN1	1	26126667	26144713	46	0.2452	0.57959	0.020011	0.69606	0.52718	0.61445	0.051036	0.43094	0.69933	0.50201	0.82276	0.18809	0.32705
ENSG00000255054	RP1-317E23.6	1	26137961	26150235	39	0.36902	0.76128	0.028347	0.80368	0.3397	0.77443	0.02422	0.32002	0.91647	0.57421	0.79069	0.16341	0.30798
ENSG00000117640	MTFR1L	1	26145131	26159432	39	0.31269	0.70918	0.049223	0.73026	0.31632	0.81279	0.039076	0.26623	0.90826	0.52175	0.93282	0.16117	0.41534
ENSG00000223474	AL020996.1	1	26145212	26147288	7	0.32106	0.50935	0.07019	0.79957	0.58073	0.68818	0.079955	0.063161	0.85401	0.69238	0.86044	0.18036	0.51936
ENSG00000127423	AUNIP	1	26158414	26185903	78	0.28052	0.80104	0.051828	0.7078	0.28038	0.61642	0.034534	0.27951	0.75916	0.54185	0.8625	0.16865	0.34755
ENSG00000182749	PAQR7	1	26187701	26197744	9	0.06613	0.70836	0.13986	0.23882	0.46224	0.56463	0.14398	0.49259	0.093928	0.59973	0.40159	0.93115	0.19088
ENSG00000117632	STMN1	1	26210672	26233482	34	0.061927	0.61443	0.093566	0.61955	0.86428	0.6466	0.13523	0.47789	0.82292	0.74358	0.86613	0.93683	0.33313
ENSG00000158006	PAFAH2	1	26286258	26324648	102	0.30502	0.27241	0.28953	0.45259	0.3023	0.37877	0.53328	0.96186	0.032254	0.77106	0.11863	0.89657	0.10729
ENSG00000158008	EXTL1	1	26346375	26362955	32	0.33615	0.39472	0.08357	0.64003	0.033581	0.073284	0.32983	0.74997	0.029887	0.88668	0.033216	0.96596	0.062928
ENSG00000158014	SLC30A2	1	26363743	26372624	21	0.28992	0.36167	0.30578	0.76511	0.0086249	0.35371	0.17627	0.5873	0.026249	0.53885	0.016752	0.78471	0.13348
ENSG00000158022	TRIM63	1	26377795	26394927	44	0.027229	0.53633	0.087609	0.49501	0.012849	0.034133	0.44073	0.88043	0.0062607	0.30792	0.023118	0.7208	0.005651
ENSG00000175087	PDIK1L	1	26437664	26452034	44	0.0041416	0.52423	0.083552	0.50676	0.025865	0.031166	0.62406	0.62777	0.0084518	0.1709	0.0068612	0.9704	0.0010389
ENSG00000197245	FAM110D	1	26485511	26489119	12	0.014491	0.93365	0.82503	0.96248	0.15195	0.08106	0.75286	0.165	0.6044	0.36534	0.028232	0.56868	0.13027
ENSG00000142684	ZNF593	1	26496362	26498551	10	0.014582	0.58235	0.47248	0.65609	0.86434	0.22755	0.20144	0.055665	0.20467	0.55496	0.1066	0.58847	0.056695
ENSG00000142675	CNKSR1	1	26503894	26516377	34	0.062756	0.68855	0.6921	0.73331	0.067715	0.44515	0.69275	0.11697	0.17717	0.93377	0.13762	0.38311	0.103
ENSG00000188782	CATSPER4	1	26517052	26529459	72	0.0087659	0.37251	0.54761	0.65232	0.047914	0.25243	0.61954	0.083148	0.018481	0.25964	0.011713	0.59813	0.01855
ENSG00000130695	CEP85	1	26560691	26605299	159	0.53147	0.70646	0.37059	0.15883	0.0092721	0.72532	0.38721	0.88921	0.21322	0.95823	0.53906	0.42493	0.76854
ENSG00000142669	SH3BGRL3	1	26605667	26608007	8	0.47367	0.727	0.30323	0.12515	0.057041	0.74107	0.66271	0.95982	0.04653	0.97197	0.27092	0.49529	0.36919
ENSG00000158062	UBXN11	1	26607819	26644854	149	0.5304	0.6193	0.40857	0.16678	0.00049415	0.52272	0.3165	0.89372	0.37097	0.77572	0.39847	0.23353	0.6242
ENSG00000169442	CD52	1	26644448	26647014	13	0.58801	0.70379	0.24774	0.16658	0.0010353	0.49585	0.22211	0.90407	0.15969	0.6791	0.33018	0.40836	0.46157
ENSG00000176092	AIM1L	1	26648350	26680621	102	0.27115	0.15227	0.24033	0.62077	0.10671	0.31507	0.50028	0.94216	0.58328	0.35207	0.14628	0.075853	0.53191
ENSG00000176083	ZNF683	1	26688125	26701013	51	0.12147	0.2902	0.40879	0.15324	0.049769	0.19991	0.099904	0.98688	0.093339	0.92248	0.24886	0.31981	0.52291
ENSG00000131914	LIN28A	1	26737269	26756213	49	0.36065	0.74025	0.27497	0.42389	0.17893	0.71336	0.14795	0.32376	0.23753	0.32797	0.55407	0.11354	0.27301
ENSG00000117682	DHDDS	1	26758773	26797785	72	0.98001	0.34944	0.56589	0.21561	0.21887	0.78907	0.18879	0.92627	0.36643	0.44542	0.80339	0.41618	0.62208
ENSG00000198830	HMGN2	1	26798941	26802463	5	0.98654	0.24639	0.66714	0.51167	0.68847	0.75303	0.48463	0.70625	0.4374	0.74109	0.94556	0.50176	0.98852
ENSG00000117676	RPS6KA1	1	26856252	26901521	106	0.87876	0.56288	0.77989	0.24193	0.57214	0.74283	0.0053763	0.89544	0.68418	0.64227	0.95302	0.73238	0.68775
ENSG00000117713	ARID1A	1	27022524	27108595	137	0.28073	0.61356	0.35149	0.60811	0.80189	0.43351	0.9434	0.3618	0.29123	0.24811	0.72021	0.73008	0.49831
ENSG00000060642	PIGV	1	27113963	27124889	13	0.39322	0.54391	0.54206	0.52743	0.59577	0.50119	0.87125	0.59808	0.45736	0.33414	0.68417	0.72866	0.61146
ENSG00000204160	ZDHHC18	1	27153201	27184093	54	0.33515	0.53674	0.39573	0.84007	0.92361	0.73729	0.74286	0.66209	0.13515	0.36509	0.88404	0.95149	0.83546
ENSG00000175793	SFN	1	27189633	27190947	1	0.38022	0.83513	0.22483	0.53872	0.81013	0.45188	0.99451	0.85642	0.7631	0.30152	0.5313	0.74212	0.39035
ENSG00000142751	GPN2	1	27202624	27216788	22	0.38662	0.71599	0.26951	0.72804	0.84244	0.92272	0.6485	0.69346	0.18917	0.34816	0.91256	0.91773	0.80602
ENSG00000198746	GPATCH3	1	27216979	27226957	16	0.42133	0.1201	0.31619	0.59384	0.81881	0.61458	0.68433	0.73578	0.12288	0.61419	0.71468	0.40747	0.67976
ENSG00000090273	NUDC	1	27226729	27273353	89	0.50398	0.34022	0.17166	0.58562	0.75724	0.71721	0.74125	0.41204	0.21678	0.16578	0.77023	0.97887	0.67305
ENSG00000131910	NR0B2	1	27237980	27240457	5	0.2726	0.1097	0.3255	0.37481	0.68716	0.70694	0.84063	0.64722	0.31184	0.48961	0.60878	0.96921	0.79265
ENSG00000175707	C1orf172	1	27276053	27286897	16	0.74838	0.35674	0.12178	0.44143	0.92526	0.52065	0.62472	0.51468	0.30488	0.25316	0.5914	0.95958	0.60661
ENSG00000253368	TRNP1	1	27320198	27327389	10	0.23402	0.74753	0.1625	0.24726	0.35021	0.10855	0.67889	0.89137	0.075169	0.1807	0.44488	0.39422	0.30144
ENSG00000158246	FAM46B	1	27331511	27339327	11	0.44395	0.23595	0.23079	0.23258	0.85074	0.2491	0.81484	0.74643	0.45277	0.5292	0.7701	0.69888	0.61872
ENSG00000090020	SLC9A1	1	27425306	27493472	85	0.13232	0.30472	0.19505	0.32904	0.58366	0.44708	0.64499	0.53781	0.028381	0.62444	0.13345	0.68802	0.20671
ENSG00000142784	WDTC1	1	27561007	27635110	127	0.87956	0.37664	0.26564	0.54212	0.28332	0.42155	0.64381	0.364	0.069644	0.49237	0.59996	0.64194	0.72456
ENSG00000186501	TMEM222	1	27648651	27662891	34	0.6777	0.4952	0.27056	0.48971	0.23497	0.29822	0.90641	0.34829	0.038507	0.7441	0.73234	0.84575	0.64335
ENSG00000142765	SYTL1	1	27668513	27680421	31	0.46026	0.62096	0.15728	0.30897	0.40805	0.32107	0.71066	0.666	0.30737	0.39864	0.50046	0.74725	0.71643
ENSG00000142733	MAP3K6	1	27681675	27693383	27	0.88767	0.373	0.57886	0.54858	0.036013	0.84462	0.48007	0.41716	0.35258	0.5125	0.94471	0.69212	0.82149
ENSG00000142748	FCN3	1	27695603	27701315	15	0.8847	0.30832	0.52736	0.86479	0.31493	0.38062	0.99618	0.50791	0.64103	0.49017	0.90901	0.617	0.92166
ENSG00000174950	CD164L2	1	27705666	27709870	3	0.93962	0.25835	0.20844	0.43329	0.42517	0.53824	0.77007	0.64611	0.26772	0.25168	0.64789	0.34337	0.23411
ENSG00000181773	GPR3	1	27719148	27722318	3	0.33974	0.28733	0.66351	0.33147	0.96732	0.11741	0.87386	0.51664	0.52805	0.27696	0.2784	0.1679	0.37343
ENSG00000158195	WASF2	1	27730730	27816669	154	0.56885	0.15452	0.17801	0.37027	0.383	0.51646	0.77803	0.80117	0.20549	0.23207	0.68722	0.80642	0.21601
ENSG00000126705	AHDC1	1	27860546	27930942	84	0.83208	0.15115	0.41529	0.53393	0.085337	0.72215	0.28234	0.63486	0.18134	0.10567	0.53781	0.5199	0.54566
ENSG00000000938	FGR	1	27938575	27961788	49	0.61267	0.76633	0.20317	0.27822	0.012283	0.37108	0.15628	0.83071	0.62339	0.10912	0.4619	0.63599	0.55476
ENSG00000126709	IFI6	1	27992572	27998729	12	0.84726	0.45621	0.49474	0.39306	0.47945	0.93697	0.80835	0.9863	0.56212	0.40471	0.78334	0.68434	0.95026
ENSG00000009780	FAM76A	1	28052490	28089633	79	0.76237	0.93649	0.95	0.69496	0.8239	0.67871	0.35025	0.39696	0.022541	0.25613	0.96772	0.30516	0.95276
ENSG00000117758	STX12	1	28099694	28150963	102	0.51164	0.90506	0.85602	0.95837	0.36789	0.92772	0.41362	0.70222	0.002964	0.4719	0.76963	0.69157	0.93701
ENSG00000117751	PPP1R8	1	28157289	28178187	33	0.65953	0.97426	0.97049	0.68361	0.46223	0.57313	0.76054	0.93291	0.010772	0.66938	0.78673	0.95396	0.77038
ENSG00000130775	THEMIS2	1	28199055	28213196	59	0.72913	0.15573	0.28152	0.040745	0.70721	0.99976	0.33188	0.13227	0.90436	0.31996	0.23456	0.48293	0.37236
ENSG00000117748	RPA2	1	28218035	28241257	78	0.28807	0.2219	0.25311	0.16852	0.62349	0.9369	0.3373	0.39786	0.56034	0.36873	0.42571	0.27922	0.43495
ENSG00000130768	SMPDL3B	1	28261504	28285668	86	0.84931	0.66908	0.83828	0.128	0.96958	0.40016	0.6904	0.75405	0.66635	0.17133	0.5183	0.23083	0.39054
ENSG00000158156	XKR8	1	28285973	28294607	24	0.18334	0.34713	0.72014	0.74274	0.79951	0.73668	0.55027	0.46428	0.39643	0.51394	0.82491	0.10993	0.45456
ENSG00000158161	EYA3	1	28296855	28415207	325	0.15135	0.79638	0.34415	0.47118	0.75848	0.39445	0.50426	0.017236	0.047811	0.76795	0.38153	0.25805	0.04174
ENSG00000169403	PTAFR	1	28473677	28520447	66	0.39845	0.16145	0.53127	0.36759	0.063826	0.049899	0.040446	0.66127	0.75828	0.30599	0.072353	0.039188	0.12639
ENSG00000126698	DNAJC8	1	28525967	28559536	108	0.34751	0.66374	0.45663	0.69124	0.19739	0.16339	0.093543	0.44837	0.78845	0.35129	0.11727	0.027465	0.23437
ENSG00000130770	ATPIF1	1	28562620	28573417	48	0.19388	0.90105	0.571	0.74668	0.1563	0.27668	0.14259	0.50397	0.72201	0.33977	0.26716	0.16915	0.42456
ENSG00000130766	SESN2	1	28586038	28609002	57	0.6156	0.85737	0.37209	0.78981	0.45541	0.20756	0.55693	0.12881	0.92374	0.39273	0.35297	0.051662	0.49408
ENSG00000130772	MED18	1	28655513	28662476	8	0.61552	0.061753	0.70622	0.9228	0.26255	0.81782	0.52487	0.6754	0.40787	0.72885	0.71894	0.8701	0.65984
ENSG00000204138	PHACTR4	1	28696114	28826881	479	0.6089	0.29651	0.81751	0.74946	0.95985	0.73259	0.78095	0.42878	0.26084	0.46341	0.36118	0.080404	0.36222
ENSG00000180198	RCC1	1	28832455	28865812	94	0.64228	0.17963	0.80592	0.878	0.7485	0.58615	0.58114	0.56964	0.40476	0.49746	0.53564	0.048242	0.58897
ENSG00000180098	TRNAU1AP	1	28879597	28905051	48	0.57774	0.08969	0.49654	0.90976	0.34865	0.983	0.82573	0.47186	0.31299	0.41795	0.37419	0.35806	0.52509
ENSG00000120656	TAF12	1	28915835	28969597	86	0.71472	0.04522	0.97388	0.48096	0.51981	0.75188	0.20529	0.36536	0.55506	0.19728	0.19975	0.27025	0.39445
ENSG00000188060	RAB42	1	28918712	28921955	8	0.91857	0.11593	0.88287	0.75199	0.34173	0.65481	0.36867	0.25176	0.64294	0.71719	0.30978	0.28348	0.6425
ENSG00000162419	GMEB1	1	28995244	29045865	81	0.82514	0.012311	0.56141	0.2031	0.36478	0.99633	0.26411	0.37109	0.029826	0.34211	0.20497	0.78182	0.32314
ENSG00000198492	YTHDF2	1	29063133	29096287	64	0.86475	0.085859	0.38052	0.18365	0.55714	0.99691	0.29217	0.1304	0.019849	0.238	0.12905	0.94399	0.23725
ENSG00000116329	OPRD1	1	29138654	29190208	187	0.19043	0.79518	0.9345	0.93983	0.55992	0.88597	0.81505	0.1067	0.26751	0.19586	0.23533	0.73713	0.48278
ENSG00000159023	EPB41	1	29213603	29446553	544	0.25001	0.61252	0.38275	0.99261	0.53098	0.69132	0.86265	0.16884	0.19507	0.35129	0.7533	0.1753	0.67625
ENSG00000253304	TMEM200B	1	29445940	29450447	13	0.17795	0.36909	0.44939	0.96215	0.74745	0.73553	0.70029	0.047512	0.039046	0.037891	0.33013	0.12066	0.18903
ENSG00000116350	SRSF4	1	29474255	29508499	81	0.46767	0.63739	0.51716	0.96226	0.46932	0.61819	0.96664	0.0035555	0.31122	0.58658	0.99307	0.32998	0.94869
ENSG00000116353	MECR	1	29519385	29557454	114	0.18706	0.63078	0.49979	0.9609	0.38103	0.69214	0.98417	0.0038693	0.21965	0.55212	0.97869	0.34373	0.83785
ENSG00000060656	PTPRU	1	29563028	29653325	260	0.13171	0.71762	0.01508	0.80689	0.48013	0.29667	0.83439	0.047713	0.18694	0.95771	0.83974	0.28744	0.63184
ENSG00000162510	MATN1	1	31184124	31196434	40	0.3694	0.65544	0.85563	0.94245	0.5344	0.83557	0.93601	0.9406	0.92817	0.011048	0.27892	0.1281	0.19149
ENSG00000162511	LAPTM5	1	31205316	31230667	71	0.23037	0.88027	0.74139	0.65923	0.18071	0.95577	0.94212	0.59069	0.99697	0.025782	0.64982	0.17216	0.6427
ENSG00000162512	SDC3	1	31342314	31381608	103	0.091763	0.031877	0.063118	0.3228	0.040637	0.60301	0.60521	0.28863	0.22354	0.16279	0.019506	0.247	0.072361
ENSG00000134644	PUM1	1	31404353	31538838	365	0.04017	0.37788	0.28592	0.49825	0.44285	0.57558	0.4326	0.057306	0.062848	0.70377	0.008624	0.13702	0.0098123
ENSG00000084628	NKAIN1	1	31652592	31712401	275	0.63637	0.82279	0.52175	0.43155	0.10019	0.34466	0.85911	0.10146	0.30918	0.13657	0.26085	0.23291	0.32098
ENSG00000060688	SNRNP40	1	31732417	31769662	125	0.34043	0.74443	0.69044	0.66054	0.21938	0.5793	0.79908	0.018777	0.23964	0.76453	0.58048	0.42296	0.87904
ENSG00000121766	ZCCHC17	1	31769842	31837783	186	0.24336	0.94799	0.68319	0.53659	0.12592	0.61167	0.94531	0.012012	0.21255	0.66713	0.60686	0.44822	0.82388
ENSG00000121769	FABP3	1	31838472	31849697	25	0.062583	0.57105	0.61911	0.64652	0.23119	0.33704	0.78132	0.0072337	0.23628	0.52436	0.52417	0.54669	0.44995
ENSG00000168528	SERINC2	1	31882412	31907525	80	0.8781	0.90285	0.7708	0.45549	0.018778	0.71981	0.99703	0.029012	0.11282	0.91786	0.28476	0.75834	0.63087
ENSG00000268950	AC114494.1	1	31902192	31902614	2	0.91567	0.7844	0.70646	0.19709	0.094698	0.89579	0.88965	0.080674	0.10913	0.82424	0.62147	0.3525	0.83542
ENSG00000142910	TINAGL1	1	32042116	32053288	20	0.047435	0.58516	0.041561	0.82954	0.94035	0.40006	0.91197	0.0010791	0.047111	0.082761	0.10498	0.085892	0.023808
ENSG00000121764	HCRTR1	1	32083287	32098119	37	0.37408	0.38692	0.28675	0.94941	0.45496	0.12954	0.43382	0.10591	0.1258	0.81722	0.41018	0.86507	0.24241
ENSG00000162517	PEF1	1	32095463	32110497	26	0.51919	0.34727	0.32973	0.97297	0.34329	0.22077	0.37054	0.081046	0.21472	0.80299	0.4318	0.83864	0.33279
ENSG00000084636	COL16A1	1	32117848	32169920	105	0.51226	0.62489	0.36489	0.50614	0.81725	0.22462	0.22689	0.061589	0.17335	0.67712	0.66826	0.83173	0.34864
ENSG00000121753	BAI2	1	32192718	32230494	50	0.37032	0.85024	0.073213	0.73242	0.82714	0.82727	0.050308	0.19855	0.010117	0.18936	0.005478	0.41302	0.01186
ENSG00000134668	SPOCD1	1	32256023	32281652	52	0.78832	0.043156	0.68728	0.66168	0.69723	0.66737	0.2807	0.15652	0.58239	0.37275	0.66866	0.88242	0.43631
ENSG00000184007	PTP4A2	1	32372022	32410457	61	0.15059	0.60599	0.42706	0.19713	0.13633	0.67967	0.060808	0.56076	0.20206	0.69647	0.54268	0.72723	0.45305
ENSG00000212673	AL136115.1	1	32379174	32380745	1	0.25832	0.69623	0.20438	0.79929	0.10865	0.52858	0.11554	0.90959	0.34539	0.38923	0.948	0.41918	0.65149
ENSG00000121774	KHDRBS1	1	32479430	32526451	37	0.26068	0.029202	0.77111	0.055552	0.069723	0.87001	0.82077	0.24326	0.30309	0.86668	0.88176	0.94625	0.82381
ENSG00000121775	TMEM39B	1	32537632	32568467	54	0.48324	0.17878	0.70317	0.26	0.28299	0.44909	0.53143	0.46891	0.31982	0.95273	0.96401	0.54978	0.94211
ENSG00000025800	KPNA6	1	32573639	32642169	98	0.40616	0.3856	0.5901	0.23674	0.2365	0.38114	0.58388	0.43737	0.4568	0.81039	0.97308	0.71985	0.85448
ENSG00000084652	TXLNA	1	32645287	32663886	37	0.6613	0.28646	0.63756	0.21508	0.47994	0.65242	0.50335	0.34523	0.27245	0.82033	0.9079	0.58408	0.81707
ENSG00000160050	CCDC28B	1	32665987	32670988	3	0.9401	0.96543	0.90606	0.013869	0.057932	0.27356	0.94472	0.79787	0.83198	0.71984	0.60545	0.6227	0.79636
ENSG00000160051	IQCC	1	32671236	32674288	5	0.44834	0.35374	0.50911	0.28285	0.45599	0.39726	0.48313	0.65481	0.56353	0.79042	0.9239	0.56541	0.69804
ENSG00000222046	DCDC2B	1	32674695	32681797	14	0.70479	0.35962	0.56734	0.62074	0.2532	0.47334	0.93869	0.92876	0.14504	0.87099	0.87501	0.54892	0.7617
ENSG00000160055	TMEM234	1	32680073	32687972	10	0.43633	0.32136	0.80898	0.37643	0.41616	0.69349	0.416	0.96058	0.3959	0.98974	0.86126	0.85209	0.80801
ENSG00000084623	EIF3I	1	32687529	32697205	14	0.31635	0.27823	0.39327	0.3403	0.50637	0.48509	0.39256	0.22721	0.52173	0.61348	0.9001	0.48891	0.78896
ENSG00000183615	FAM167B	1	32712834	32714457	2	0.53996	0.94627	0.48352	0.45525	0.011098	0.17089	0.734	0.56929	0.8131	0.43427	0.64764	0.81816	0.46555
ENSG00000182866	LCK	1	32716840	32751766	50	0.25929	0.39662	0.82382	0.38358	0.10324	0.2379	0.61386	0.22311	0.73148	0.97054	0.95842	0.93357	0.71477
ENSG00000116478	HDAC1	1	32757687	32799236	28	0.32128	0.085003	0.96806		0.05636	0.90167	0.78032	0.60271	0.19781	0.98967	0.77545	0.82975	0.99672
ENSG00000175130	MARCKSL1	1	32799433	32801980	1	0.56324	0.06434	0.93726	0.67657	0.13442	0.6831	0.88084	0.12157	0.84484	0.46271	0.70851	0.26058	0.82064
ENSG00000162526	TSSK3	1	32817122	32829913	4	0.29417	0.033772	0.67291	0.21067	0.46962	0.76381	0.82794	0.1474	0.74249	0.55231	0.95337	0.95555	0.96422
ENSG00000160058	BSDC1	1	32830704	32860332	15	0.26397	0.63984	0.32443	0.032868	0.04741	0.74577	0.686	0.30724	0.096336	0.98323	0.98198	0.42187	0.99651
ENSG00000254553	RP1-27O5.3	1	32930658	33066393	302	0.25071	0.4861	0.061292	0.17761	0.099711	0.76241	0.32593	0.010005	0.70982	0.53658	0.28134	0.70846	0.30197
ENSG00000273274	ZBTB8B	1	32930670	32962287	30	0.31678	0.34263	0.4082	0.068928	0.018089	0.87884	0.40498	0.10373	0.38521	0.85705	0.33248	0.61953	0.4194
ENSG00000160062	ZBTB8A	1	33005028	33071540	173	0.32271	0.51243	0.049947	0.31411	0.15379	0.55304	0.37968	0.01024	0.64389	0.47308	0.34668	0.64053	0.33855
ENSG00000176261	ZBTB8OS	1	33065773	33116504	139	0.57947	0.90132	0.57594	0.57733	0.27319	0.016575	0.49342	0.16217	0.078774	0.74922	0.42048	0.40393	0.34227
ENSG00000162521	RBBP4	1	33116743	33151812	101	0.71038	0.95043	0.72685	0.71023	0.39997	0.01975	0.50736	0.11794	0.10819	0.63376	0.42652	0.4615	0.36133
ENSG00000162520	SYNC	1	33145507	33169197	51	0.50795	0.92172	0.79104	0.75809	0.26437	0.024815	0.57831	0.092196	0.10557	0.54992	0.42248	0.43038	0.39253
ENSG00000162522	KIAA1522	1	33207486	33240571	58	0.23692	0.43425	0.21426	0.82957	0.52413	0.1355	0.82269	0.88508	0.19442	0.45413	0.16653	0.62295	0.098079
ENSG00000134684	YARS	1	33240840	33283754	90	0.50951	0.18745	0.10035	0.7736	0.48002	0.069535	0.6697	0.84442	0.30848	0.62312	0.49471	0.40904	0.1836
ENSG00000116497	S100PBP	1	33282368	33324476	95	0.56347	0.19418	0.10926	0.84124	0.34951	0.19136	0.66757	0.83583	0.25765	0.57259	0.83755	0.67916	0.43884
ENSG00000160097	FNDC5	1	33327869	33338083	17	0.68438	0.31561	0.21378	0.90985	0.49269	0.37113	0.587	0.87692	0.30746	0.88737	0.82762	0.80808	0.56857
ENSG00000121905	HPCA	1	33351595	33364042	28	0.49838	0.94243	0.11722	0.81433	0.9617	0.057251	0.17398	0.69374	0.55974	0.27629	0.16698	0.4493	0.040687
ENSG00000121900	TMEM54	1	33360195	33367039	15	0.30437	0.98339	0.061985	0.81933	0.84542	0.03349	0.16002	0.55354	0.65688	0.1388	0.10806	0.67265	0.020025
ENSG00000116514	RNF19B	1	33402046	33430286	75	0.60842	0.61887	0.29045	0.33102	0.62192	0.21052	0.66948	0.69618	0.38647	0.44778	0.52704	0.36263	0.13179
ENSG00000004455	AK2	1	33473585	33546597	145	0.90462	0.97399	0.32848	0.92797	0.9946	0.78189	0.21517	0.80765	0.31455	0.66428	0.38745	0.84921	0.35529
ENSG00000142920	ADC	1	33546705	33586131	62	0.9302	0.82613	0.24051	0.70457	0.98338	0.76626	0.4934	0.93267	0.085359	0.51689	0.41536	0.76342	0.20479
ENSG00000116525	TRIM62	1	33611003	33647660	84	0.88717	0.68537	0.018892	0.88418	0.29514	0.58012	0.82973	0.18083	0.071435	0.76034	0.75057	0.82329	0.72949
ENSG00000160094	ZNF362	1	33722146	33766320	96	0.88831	0.87032	0.23243	0.31039	0.51619	0.49098	0.31443	0.018106	0.4492	0.27211	0.43198	0.45817	0.45982
ENSG00000184389	A3GALT2	1	33772367	33786699	52	0.4499	0.77931	0.029841	0.14867	0.38691	0.24997	0.95294	0.19352	0.45544	0.21593	0.28683	0.28418	0.64887
ENSG00000134686	PHC2	1	33789224	33896653	379	0.64827	0.69342	0.083108	0.14565	0.14275	0.29859	0.94633	0.048462	0.46688	0.39169	0.43365	0.17585	0.63663
ENSG00000121903	ZSCAN20	1	33938246	33962107	61	0.80958	0.22111	0.92943	0.81781	0.029097	0.71543	0.76645	0.18143	0.87774	0.65139	0.53794	0.66978	0.63139
ENSG00000121904	CSMD2	1	33979609	34631443	2029	0.76299	0.05981	0.52965	0.82163	0.11084	0.33163	0.062848	0.22317	0.5852	0.43812	0.15894	0.1584	0.11889
ENSG00000176256	HMGB4	1	34326076	34330392	10	0.51805	0.97404	0.38953	0.92218	0.21482	0.10792	0.030202	0.75488	0.055385	0.36231	0.20606	0.80337	0.048779
ENSG00000142698	C1orf94	1	34632484	34684732	205	0.31311	0.66287	0.16478	0.12172	0.23428	0.23825	0.94487	0.099314	0.064994	0.89244	0.77389	0.067757	0.89828
ENSG00000163866	SMIM12	1	35178338	35325417	599	0.9972	0.38974	0.31273	0.39592	0.79656	0.56564	0.84398	0.33592	0.87391	0.66032	0.78813	0.29274	0.76574
ENSG00000189280	GJB5	1	35220648	35224113	11	0.9291	0.67577	0.98003	0.24026	0.3349	0.37932	0.93411	0.052306	0.55887	0.7468	0.82889	0.10396	0.6679
ENSG00000189433	GJB4	1	35225342	35229325	17	0.94547	0.46878	0.97596	0.59125	0.092298	0.29788	0.84977	0.42483	0.28711	0.27799	0.39489	0.1688	0.30231
ENSG00000188910	GJB3	1	35246790	35251970	18	0.84747	0.033203	0.81863	0.26678	0.64511	0.75818	0.78888	0.37218	0.46427	0.87266	0.5145	0.88778	0.26905
ENSG00000187513	GJA4	1	35258599	35261348	13	0.33973	0.055623	0.68016	0.5592	0.86961	0.80582	0.78362	0.023867	0.65001	0.61986	0.41854	0.87099	0.4374
ENSG00000116544	DLGAP3	1	35331037	35395186	125	0.93987	0.81616	0.10045	0.94423	0.68508	0.52793	0.97527	0.85191	0.95452	0.36646	0.71933	0.37714	0.62096
ENSG00000271741	RP11-244H3.4	1	35447134	35497342	112	0.0035782	0.6597	0.6245	0.97145	0.82989	0.47038	0.13396	0.35746	0.59988	0.68011	0.23638	0.93596	0.056855
ENSG00000243749	ZMYM6NB	1	35447136	35450954	11	0.010798	0.94883	0.77616	0.98925	0.96454	0.45308	0.086617	0.22586	0.41872	0.65437	0.22254	0.94734	0.097066
ENSG00000163867	ZMYM6	1	35449523	35497569	104	0.0031336	0.63199	0.61862	0.96252	0.80614	0.47855	0.14234	0.38282	0.61934	0.69067	0.24033	0.92665	0.053528
ENSG00000197056	ZMYM1	1	35525387	35581460	119	0.010718	0.74886	0.63082	0.64946	0.44662	0.69549	0.23365	0.486	0.82857	0.32691	0.22416	0.61252	0.069907
ENSG00000116560	SFPQ	1	35641979	35658749	41	0.01089	0.97893	0.54672	0.78144	0.29577	0.65485	0.90131	0.21563	0.86872	0.90542	0.86244	0.61161	0.43587
ENSG00000146463	ZMYM4	1	35734568	35887659	193	0.11723	0.64333	0.41361	0.44413	0.28932	0.096725	0.34296	0.33775	0.4903	0.3941	0.22193	0.81114	0.14429
ENSG00000142687	KIAA0319L	1	35899091	36023551	152	0.12456	0.87399	0.38139	0.74254	0.055856	0.53611	0.18318	0.37006	0.67348	0.94073	0.58907	0.77851	0.35517
ENSG00000020129	NCDN	1	36023074	36032875	13	0.12757	0.82948	0.26498	0.84862	0.19493	0.37178	0.27148	0.33214	0.48534	0.80925	0.52831	0.68041	0.31168
ENSG00000116819	TFAP2E	1	36038971	36060929	30	0.048102	0.80049	0.080549	0.48569	0.052606	0.43834	0.6036	0.72614	0.77159	0.85093	0.55184	0.78452	0.3161
ENSG00000126067	PSMB2	1	36067185	36107445	47	0.056872	0.76366	0.26629	0.26289	0.064699	0.37875	0.58848	0.72672	0.88033	0.80726	0.45724	0.63433	0.30976
ENSG00000142686	C1orf216	1	36179476	36185073	8	0.056314	0.29496	0.58541	0.62171	0.056805	0.76113	0.75414	0.44086	0.71718	0.23982	0.35362	0.46047	0.52308
ENSG00000092853	CLSPN	1	36185819	36235568	66	0.084113	0.38525	0.77413	0.52387	0.091497	0.64655	0.88186	0.9134	0.69067	0.042587	0.25471	0.40941	0.18442
ENSG00000134698	AGO4	1	36273773	36323491	74	0.11693	0.2159	0.58941	0.62457	0.084077	0.6977	0.67359	0.66578	0.72362	0.15363	0.56798	0.50382	0.45191
ENSG00000092847	AGO1	1	36335409	36395211	68	0.12731	0.28935	0.80969	0.45694	0.068273	0.97407	0.70211	0.70779	0.66212	0.4719	0.51097	0.46519	0.73428
ENSG00000126070	AGO3	1	36396319	36538101	146	0.29201	0.32422	0.58427	0.42172	0.06906	0.99508	0.75428	0.77317	0.94009	0.79749	0.61922	0.46365	0.88816
ENSG00000092850	TEKT2	1	36549676	36553876	3	0.79258	0.066684	0.17508	0.86279	0.024824	0.93932	0.78629	0.81612	0.84601	0.3587	0.36791	0.46562	0.68727
ENSG00000116863	ADPRHL2	1	36554476	36559533	5	0.13125	0.46366	0.26545	0.13538	0.29432	0.50698	0.89321	0.36504	0.84496	0.41378	0.69053	0.066958	0.21019
ENSG00000171812	COL8A2	1	36560837	36590821	70	0.030959	0.87814	0.49795	0.29775	0.3371	0.4064	0.71504	0.93358	0.23622	0.67738	0.68386	0.48699	0.22443
ENSG00000054116	TRAPPC3	1	36602173	36615098	26	0.019711	0.91653	0.031004	0.18311	0.60873	0.18854	0.90785	0.25725	0.28811	0.13086	0.027913	0.71618	0.012601
ENSG00000116871	MAP7D1	1	36621180	36646450	32	0.0019468	0.98337	0.13455	0.14078	0.89787	0.18004	0.44741	0.9341	0.35352	0.4371	0.063135	0.2698	0.010297
ENSG00000054118	THRAP3	1	36690017	36770958	113	0.72023	0.8585	0.4016	0.07522	0.71279	0.72774	0.59339	0.84384	0.15567	0.50765	0.68291	0.41977	0.85178
ENSG00000214193	SH3D21	1	36771988	36790484	25	0.49929	0.87506	0.49845	0.075862	0.73484	0.41038	0.76787	0.48842	0.16714	0.53015	0.61963	0.26862	0.61931
ENSG00000142694	EVA1B	1	36787632	36789755	3	0.51394	0.74178	0.60778	0.56065	0.69331	0.62503	0.34235	0.6883	0.85094	0.19838	0.52013	0.38634	0.47986
ENSG00000116883	RP11-268J15.5	1	36789335	36794822	16	0.83526	0.90117	0.50366	0.097173	0.86506	0.87922	0.4475	0.73573	0.27606	0.37539	0.44689	0.77063	0.90224
ENSG00000196182	STK40	1	36805225	36851497	65	0.33851	0.78301	0.2491	0.0072336	0.51535	0.45579	0.34595	0.46078	0.12804	0.67617	0.5283	0.51043	0.43448
ENSG00000181817	LSM10	1	36856839	36863493	40	0.30449	0.27109	0.95733	0.47599	0.35589	0.87915	0.83963	0.65202	0.1186	0.39539	0.53165	0.85283	0.20809
ENSG00000116885	OSCP1	1	36881428	36916086	161	0.71686	0.43904	0.96495	0.65557	0.11806	0.911	0.92161	0.11195	0.028295	0.68373	0.41159	0.98101	0.53781
ENSG00000116898	MRPS15	1	36921319	36930038	42	0.74926	0.24707	0.98668	0.7348	0.080216	0.86258	0.97053	0.11869	0.033497	0.3915	0.66287	0.97025	0.4751
ENSG00000119535	CSF3R	1	36931644	36948879	48	0.2931	0.1631	0.97229	0.16205	0.15867	0.71038	0.74241	0.0068601	0.32986	0.87313	0.56293	0.74249	0.28482
ENSG00000163873	GRIK3	1	37261128	37499730	557	0.94236	0.36345	0.84624	0.17648	0.011236	0.35079	0.6233	0.11122	0.012647	0.63	0.17594	0.17927	0.37998
ENSG00000163874	ZC3H12A	1	37940153	37949980	15	0.38842	0.89216	0.78846	0.72105	0.54173	0.017207	0.44805	0.028753	0.022526	0.36415	0.33862	0.61217	0.30393
ENSG00000163875	MEAF6	1	37958176	37980375	83	0.49387	0.61764	0.48975	0.33387	0.016638	0.011887	0.6124	0.089691	0.3563	0.94909	0.45815	0.10226	0.46198
ENSG00000163877	SNIP1	1	38000050	38019903	55	0.61189	0.82483	0.32753	0.18439	0.02289	0.21865	0.46202	0.13477	0.34304	0.78754	0.35426	0.11485	0.38176
ENSG00000163879	DNALI1	1	38022520	38032458	32	0.58066	0.78781	0.1431	0.33128	0.055477	0.3303	0.50879	0.13124	0.4002	0.89563	0.54561	0.078543	0.60388
ENSG00000134697	GNL2	1	38032417	38061536	76	0.35605	0.46926	0.28426	0.27511	0.04007	0.20376	0.40574	0.18085	0.26888	0.72537	0.33353	0.080152	0.29681
ENSG00000169218	RSPO1	1	38076951	38100595	73	0.58543	0.7453	0.34498	0.10108	0.04327	0.64443	0.049877	0.19815	0.527	0.17264	0.26832	0.35289	0.45411
ENSG00000116922	C1orf109	1	38147242	38157914	47	0.86359	0.85984	0.17929	0.8528	0.33628	0.99817	0.74941	0.0037349	0.76366	0.5058	0.97093	0.4678	0.51376
ENSG00000134690	CDCA8	1	38158090	38175391	59	0.90333	0.56837	0.39777	0.53674	0.41073	0.99048	0.90219	0.045504	0.82562	0.72804	0.99137	0.24775	0.79258
ENSG00000183317	EPHA10	1	38179552	38230805	223	0.1732	0.74384	0.35161	0.06416	0.78852	0.76224	0.13922	0.0013486	0.77673	0.82724	0.98786	0.90859	0.95987
ENSG00000185090	MANEAL	1	38259474	38266809	7	0.090888	0.8145	0.38247	0.31636	0.62581	0.48146	0.015665	0.35179	0.97028	0.45799	0.66707	0.39133	0.37746
ENSG00000196449	YRDC	1	38268616	38273857	12	0.52038	0.88659	0.28564	0.17428	0.62874	0.24071	0.010245	0.34367	0.88239	0.83201	0.79151	0.5452	0.72304
ENSG00000197982	C1orf122	1	38272651	38275126	1	0.11323	0.75424	0.10387	0.16349	0.25015	0.34689	0.15449	0.3443	0.96329	0.56776	0.53545	0.21243	0.31482
ENSG00000188786	MTF1	1	38275239	38325292	87	0.4627	0.50902	0.40721	0.10842	0.80305	0.21415	0.014029	0.033517	0.8584	0.73509	0.96409	0.57613	0.53496
ENSG00000230610	AL929472.1	1	38292232	38293886	3	0.19436	0.16646	0.21288	0.15155	0.6829	0.025451	0.20538	0.061129	0.47231	0.84877	0.47613	0.5998	0.20553
ENSG00000204084	INPP5B	1	38326369	38412729	216	0.43557	0.60346	0.55894	0.17662	0.5665	0.35519	0.09194	0.019023	0.72614	0.92369	0.96563	0.20276	0.64533
ENSG00000183431	SF3A3	1	38422647	38456593	111	0.58734	0.32088	0.19083	0.29712	0.38474	0.10691	0.2738	0.063904	0.59695	0.97467	0.87333	0.39129	0.77205
ENSG00000183386	FHL3	1	38462442	38471278	19	0.47886	0.69622	0.9932	0.65851	0.83294	0.8961	0.86795	0.10032	0.4182	0.91786	0.99949	0.58809	0.99059
ENSG00000183520	UTP11L	1	38474930	38490496	34	0.065804	0.862	0.041252	0.33646	0.92702	0.6669	0.56928	0.070265	0.90816	0.79828	0.8459	0.3985	0.50609
ENSG00000185668	POU3F1	1	38509523	38512450	3	0.41256	0.28901	0.48936	0.58926	0.8491	0.25146	0.1577	0.5042	0.85774	0.84444	0.47709	0.23842	0.31512
ENSG00000116954	RRAGC	1	39303870	39325495	66	0.61754	0.68484	0.24239	0.34506	0.19225	0.46687	0.32099	0.76408	0.4253	0.53974	0.40124	0.97102	0.46358
ENSG00000214114	MYCBP	1	39328636	39347289	56	0.6426	0.85066	0.15756	0.96322	0.13116	0.69349	0.78222	0.67381	0.87027	0.43618	0.30843	0.9757	0.44269
ENSG00000131233	GJA9	1	39330175	39347289	54	0.61415	0.9088	0.15402	0.95577	0.12787	0.67437	0.76647	0.66646	0.85777	0.43686	0.3331	0.969	0.45811
ENSG00000158315	RHBDL2	1	39351479	39407471	231	0.71626	0.76438	0.047787	0.94721	0.1567	0.87784	0.47573	0.94834	0.94707	0.69877	0.28218	0.90381	0.56222
ENSG00000174574	AKIRIN1	1	39456895	39471731	60	0.59831	0.64182	0.10029	0.8972	0.47691	0.24132	0.054835	0.013195	0.20565	0.11362	0.0086724	0.59487	0.069812
ENSG00000168653	NDUFS5	1	39491990	39500308	39	0.89	0.14911	0.50874	0.8587	0.13582	0.54233	0.31654	0.35024	0.50722	0.63209	0.095441	0.55112	0.46133
ENSG00000127603	MACF1	1	39546988	39952849	904	0.71255	0.57407	0.83603	0.42897	0.56173	0.72529	0.94252	0.13463	0.99617	0.76457	0.63086	0.38663	0.6098
ENSG00000255103	KIAA0754	1	39876151	39882154	11	0.80514	0.82208	0.61216	0.45899	0.2429	0.67743	0.77341	0.081369	0.9699	0.63756	0.50411	0.2483	0.45126
ENSG00000183682	BMP8A	1	39957318	39991607	100	0.98504	0.24333	0.36858	0.37327	0.81874	0.71381	0.99197	0.092425	0.96767	0.61257	0.52502	0.072191	0.65301
ENSG00000090621	PABPC4	1	40026488	40042462	40	0.96239	0.41	0.082893	0.30346	0.67233	0.50744	0.97285	0.26751	0.89644	0.27118	0.21624	0.10174	0.22047
ENSG00000163909	HEYL	1	40089825	40105617	42	0.41641	0.54598	0.044521	0.13558	0.76687	0.43362	0.72711	0.33182	0.84048	0.12657	0.020372	0.54049	0.072748
ENSG00000116981	NT5C1A	1	40124793	40137710	21	0.56447	0.76656	0.13384	0.32464	0.44627	0.064722	0.46864	0.94996	0.14973	0.06229	0.013358	0.58921	0.016347
ENSG00000116983	HPCAL4	1	40144320	40157361	78	0.7089	0.98838	0.17366	0.40769	0.67499	0.35563	0.61152	0.47668	0.29851	0.0081725	0.045116	0.68817	0.053655
ENSG00000084072	PPIE	1	40157854	40229586	220	0.56423	0.7993	0.77451	0.47066	0.90969	0.3878	0.63151	0.1022	0.079967	0.18519	0.58866	0.42886	0.68574
ENSG00000116985	BMP8B	1	40222854	40254533	132	0.83067	0.66014	0.39295	0.10671	0.49805	0.12067	0.44147	0.063752	0.16931	0.34047	0.57814	0.054831	0.71373
ENSG00000198754	OXCT2	1	40235195	40237020	2	0.29624	0.67954	0.061464	0.07848	0.46561	0.53351	0.70285	0.29752	0.77699	0.68693	0.87589	0.21735	0.5151
ENSG00000043514	TRIT1	1	40306723	40349183	138	0.38523	0.98322	0.87076	0.61721	0.84884	0.38721	0.27171	0.029755	0.12417	0.94761	0.56183	0.15194	0.42564
ENSG00000116990	MYCL	1	40361098	40367928	14	0.95626	0.31168	0.76086	0.80569	0.35902	0.041393	0.62205	0.04737	0.63801	0.39275	0.32915	0.26835	0.35562
ENSG00000168389	MFSD2A	1	40420802	40435638	22	0.19977	0.33991	0.78689	0.60014	0.92572	0.31173	0.083456	0.35387	0.22746	0.597	0.50103	0.60971	0.7476
ENSG00000131236	CAP1	1	40505905	40538321	126	0.82831	0.14584	0.87129	0.56301	0.97412	0.28083	0.32729	0.49657	0.2222	0.30373	0.87547	0.98988	0.399
ENSG00000131238	PPT1	1	40538379	40563375	103	0.86721	0.49192	0.99021	0.6845	0.78154	0.22224	0.14384	0.86229	0.47421	0.090131	0.88322	0.75925	0.23845
ENSG00000117000	RLF	1	40627045	40706593	118	0.79105	0.4615	0.95626	0.46483	0.2168	0.52075	0.69139	0.60375	0.59886	0.58808	0.90239	0.86255	0.54892
ENSG00000188800	TMCO2	1	40711619	40717363	10	0.52272	0.0076922	0.72156	0.29992	0.93925	0.5466	0.46265	0.64859	0.58794	0.6432	0.66472	0.81289	0.37342
ENSG00000084073	ZMPSTE24	1	40723779	40759856	54	0.59802	0.37671	0.96013	0.12684	0.84342	0.60134	0.94491	0.79593	0.51955	0.8427	0.95473	0.65517	0.76589
ENSG00000049089	COL9A2	1	40766159	40783488	72	0.62847	0.18264	0.19749	0.65146	0.89735	0.45278	0.34809	0.01486	0.78827	0.33434	0.65269	0.41914	0.51659
ENSG00000084070	SMAP2	1	40810522	40888998	206	0.17223	0.15382	0.18282	0.1345	0.51454	0.39465	0.96921	0.33824	0.28964	0.431	0.18042	0.0094106	0.38225
ENSG00000187801	ZFP69B	1	40915774	40929390	52	0.1174	0.57494	0.11565	0.076151	0.088207	0.45953	0.99001	0.69675	0.50676	0.8864	0.2792	0.37348	0.35169
ENSG00000187815	ZFP69	1	40942887	40962015	62	0.28356	0.26679	0.8259	0.55762	0.030777	0.09847	0.48533	0.31459	0.23978	0.26263	0.03813	0.65507	0.050592
ENSG00000164002	EXO5	1	40974413	40982228	37	0.22336	0.38571	0.84275	0.59132	0.061998	0.080792	0.72514	0.51747	0.34372	0.1431	0.013833	0.56748	0.020426
ENSG00000117010	ZNF684	1	40997233	41013841	68	0.23278	0.46878	0.83766	0.54359	0.11118	0.14108	0.75321	0.39945	0.35372	0.09911	0.014376	0.53173	0.022893
ENSG00000117016	RIMS3	1	41086351	41131329	132	0.82233	0.37419	0.92917	0.7216	0.42785	0.40824	0.28166	0.036711	0.6908	0.37274	0.14002	0.49736	0.67001
ENSG00000066136	NFYC	1	41157320	41237275	236	0.39931	0.62711	0.7662	0.43095	0.21269	0.4141	0.072331	0.044304	0.27949	0.3124	0.61722	0.087298	0.4944
ENSG00000117013	KCNQ4	1	41249684	41306124	201	0.20175	0.68301	0.57687	0.56937	0.76578	0.76108	0.46544	0.06738	0.10955	0.57498	0.79912	0.74593	0.89468
ENSG00000179862	CITED4	1	41326729	41328018	10	0.38892	0.33834	0.87112	0.19156	0.095411	0.66531	0.63347	0.6374	0.8508	0.44864	0.016361	0.93391	0.45905
ENSG00000171793	CTPS1	1	41445007	41478235	99	0.47924	0.93854	0.099042	0.20709	0.78893	0.64374	0.39312	0.017255	0.83651	0.89372	0.48737	0.12754	0.49498
ENSG00000171790	SLFNL1	1	41481269	41488909	31	0.60159	0.92715	0.07062	0.29562	0.72224	0.63546	0.49843	0.062828	0.92448	0.83049	0.59039	0.24929	0.57049
ENSG00000010803	SCMH1	1	41492872	41707826	647	0.64389	0.90408	0.06087	0.16847	0.51831	0.55069	0.47624	0.039369	0.8201	0.83651	0.37645	0.22489	0.35859
ENSG00000204060	FOXO6	1	41827594	41849262	60	0.075214	0.49967	0.18277	0.99506	0.056712	0.15962	0.79017	0.32149	0.59274	0.99909	0.78512	0.6297	0.20494
ENSG00000127129	EDN2	1	41944446	41950344	17	0.81727	0.99405	0.99176	0.55305	0.97839	0.13051	0.92755	0.54913	0.57269	0.9614	0.50249	0.81917	0.68686
ENSG00000127124	HIVEP3	1	41972036	42501596	1377	0.11014	0.93048	0.91119	0.15827	0.74218	0.58951	0.48253	0.5879	0.2377	0.96896	0.63808	0.80475	0.61518
ENSG00000044012	GUCA2B	1	42619092	42621495	8	0.16795	0.07399	0.88235	0.9908	0.98307	0.50866	0.81335	0.58351	0.87409	0.57883	0.8245	0.66244	0.59256
ENSG00000197273	GUCA2A	1	42628362	42630389	3	0.10145	0.81245	0.46669	0.32967	0.45304	0.28551	0.13135	0.84821	0.11898	0.22589	0.22532	0.57096	0.062333
ENSG00000198815	FOXJ3	1	42642210	42801548	315	0.012491	0.14177	0.77376	0.91378	0.8484	0.54901	0.689	0.089185	0.53525	0.67848	0.55532	0.86726	0.56152
ENSG00000177181	RIMKLA	1	42846466	42888249	163	0.22573	0.43671	0.62592	0.50641	0.93138	0.39945	0.53548	0.77948	0.39322	0.023329	0.63068	0.87279	0.49119
ENSG00000066185	ZMYND12	1	42896000	42921938	97	0.64764	0.94358	0.34864	0.76497	0.25963	0.86992	0.84357	0.93102	0.26539	0.17317	0.44495	0.87518	0.80068
ENSG00000127125	PPCS	1	42921788	42939056	38	0.68193	0.86871	0.66983	0.79856	0.34069	0.81007	0.85683	0.92444	0.24445	0.18736	0.4016	0.79682	0.6038
ENSG00000186409	CCDC30	1	42929001	43120335	656	0.75751	0.72432	0.53083	0.83218	0.41361	0.84361	0.83726	0.92127	0.28496	0.13833	0.54591	0.95028	0.67944
ENSG00000171960	PPIH	1	43124096	43142429	34	0.69511	0.40209	0.72143	0.71673	0.78213	0.84819	0.061047	0.14752	0.12198	0.82628	0.51079	0.48265	0.76786
ENSG00000065978	YBX1	1	43148098	43168020	44	0.61469	0.54498	0.47067	0.53689	0.81238	0.96416	0.048636	0.23434	0.18867	0.63071	0.67757	0.24972	0.93422
ENSG00000164007	CLDN19	1	43198764	43205925	19	0.4413	0.96957	0.8698	0.54582	0.29431	0.68008	0.34	0.72094	0.09408	0.86726	0.85653	0.44447	0.98791
ENSG00000117385	LEPRE1	1	43212006	43232755	49	0.72398	0.99233	0.35132	0.46734	0.51001	0.69535	0.080356	0.51747	0.64063	0.70137	0.83399	0.42057	0.73971
ENSG00000164008	C1orf50	1	43232940	43263968	59	0.64993	0.84845	0.30704	0.66509	0.44428	0.50009	0.20267	0.36238	0.56868	0.76297	0.84941	0.17925	0.88503
ENSG00000177868	CCDC23	1	43272723	43282954	29	0.62467	0.46997	0.4468	0.63389	0.3658	0.74222	0.19278	0.65194	0.55763	0.69069	0.82255	0.047433	0.88087
ENSG00000164010	ERMAP	1	43282795	43310660	54	0.65246	0.64829	0.42268	0.41652	0.25353	0.88916	0.23337	0.59203	0.42039	0.96712	0.92872	0.19061	0.94496
ENSG00000164011	ZNF691	1	43312280	43318148	4	0.41661	0.40258	0.6797	0.46001	0.34624	0.42996	0.58377	0.59126	0.19475	0.82573	0.80467	0.57851	0.46342
ENSG00000117394	SLC2A1	1	43391052	43424530	148	0.94272	0.63105	0.54718	0.88019	0.58396	0.8548	0.9914	0.0034752	0.56896	0.56043	0.6541	0.24882	0.8639
ENSG00000186973	FAM183A	1	43610824	43622067	49	0.89161	0.56422	0.62182	0.46278	0.88109	0.75709	0.64462	0.29105	0.84816	0.99985	0.87087	0.56435	0.9799
ENSG00000117395	EBNA1BP2	1	43629846	43736607	410	0.95508	0.5847	0.59863	0.43108	0.83362	0.25111	0.43831	0.47802	0.96517	0.99476	0.83693	0.2084	0.86639
ENSG00000243710	WDR65	1	43637820	43720029	332	0.91018	0.54364	0.61038	0.41623	0.75881	0.29455	0.48403	0.4916	0.94765	0.99467	0.8676	0.20046	0.86185
ENSG00000179178	TMEM125	1	43735665	43739673	8	0.6567	0.52874	0.46843	0.71299	0.851	0.371	0.8326	0.68355	0.60953	0.20144	0.70947	0.84683	0.58896
ENSG00000253313	C1orf210	1	43747554	43751288	7	0.15346	0.71936	0.45646	0.43817	0.34877	0.63332	0.54085	0.24484	0.67148	0.64372	0.64484	0.75022	0.74144
ENSG00000066056	TIE1	1	43766664	43788779	34	0.042734	0.015976	0.11584	0.59836	0.83374	0.034403	0.17352	0.69456	0.29996	0.17525	0.040402	0.54629	0.017853
ENSG00000117400	MPL	1	43803478	43818443	16	0.06336	0.051967	0.17038	0.7374	0.7731	0.03326	0.21985	0.77243	0.23021	0.40654	0.14232	0.32939	0.026525
ENSG00000117399	CDC20	1	43824626	43828874	6	0.028987	0.40468	0.48572	0.84819	0.99315	0.073581	0.61371	0.50725	0.32657	0.42238	0.15658	0.89358	0.060685
ENSG00000066322	ELOVL1	1	43829068	43833696	6	0.38832	0.019286	0.65038	0.95173	0.91243	0.10506	0.79718	0.59951	0.14974	0.70945	0.52751	0.96933	0.13308
ENSG00000159479	MED8	1	43849588	43855479	5	0.28531	0.3025	0.25522	0.6701	0.94124	0.4315	0.53967	0.70915	0.38423	0.88348	0.56386	0.18737	0.33224
ENSG00000198198	SZT2	1	43855553	43918321	99	0.011734	0.21389	0.057992	0.54466	0.86715	0.062496	0.39283	0.45111	0.39378	0.23606	0.095026	0.41998	0.023297
ENSG00000178922	HYI	1	43916824	43919660	8	0.002806	0.47207	0.14901	0.78867	0.72021	0.035918	0.8067	0.42294	0.3055	0.30453	0.081906	0.96407	0.022522
ENSG00000142949	PTPRF	1	43990858	44089343	273	0.037072	0.71934	0.23391	0.42875	0.2626	0.35272	0.72175	0.25838	0.24606	0.93137	0.12787	0.44452	0.19004
ENSG00000066135	KDM4A	1	44115829	44171186	97	0.030345	0.83504	0.29932	0.38113	0.20317	0.23384	0.884	0.18359	0.15234	0.9556	0.2114	0.61857	0.28886
ENSG00000126091	ST3GAL3	1	44171495	44396831	606	0.0029653	0.78331	0.45687	0.063377	0.38996	0.3442	0.29754	0.2591	0.19634	0.79943	0.056268	0.84603	0.14722
ENSG00000117407	ARTN	1	44398992	44402913	12	0.023361	0.55833	0.26069	0.26148	0.98456	0.36479	0.20009	0.37983	0.23932	0.46916	0.11474	0.55528	0.14524
ENSG00000117408	IPO13	1	44412611	44433694	33	0.1432	0.39188	0.29106	0.22617	0.86735	0.4467	0.23553	0.65683	0.34433	0.96506	0.35561	0.57148	0.43131
ENSG00000132768	DPH2	1	44435672	44439041	3	0.12041	0.53939	0.20582	0.16106	0.96148	0.91392	0.77665	0.1732	0.6728	0.69904	0.55137	0.65396	0.45948
ENSG00000117410	ATP6V0B	1	44440159	44443967	9	0.14743	0.95567	0.34109	0.10431	0.99403	0.088585	0.3126	0.27481	0.0447	0.601	0.26158	0.89752	0.16206
ENSG00000117411	B4GALT2	1	44444615	44456840	21	0.19395	0.28426	0.096187	0.16549	0.93837	0.95698	0.11784	0.23075	0.035253	0.97609	0.26363	0.66249	0.41549
ENSG00000159214	CCDC24	1	44457031	44462200	10	0.11113	0.54423	0.15526	0.27286	0.79512	0.16669	0.82661	0.35946	0.21872	0.9379	0.76963	0.91003	0.62532
ENSG00000196517	SLC6A9	1	44457172	44497139	91	0.12696	0.35319	0.056945	0.61065	0.92244	0.36098	0.53481	0.80472	0.034237	0.71422	0.18198	0.49353	0.49797
ENSG00000171872	KLF17	1	44584522	44600812	52	0.94454	0.37874	0.70596	0.33187	0.60244	0.69907	0.54855	0.2126	0.31665	0.015856	0.080151	0.31081	0.42158
ENSG00000178028	DMAP1	1	44679127	44686353	12	0.95667	0.5881	0.93142	0.63745	0.47754	0.87179	0.59399	0.11575	0.5271	0.06186	0.39893	0.82038	0.7378
ENSG00000117419	ERI3	1	44686742	44820932	218	0.81911	0.3572	0.92597	0.53567	0.24434	0.81588	0.60205	0.11585	0.81405	0.059429	0.32328	0.58509	0.68158
ENSG00000187147	RNF220	1	44870866	45117396	786	0.94224	0.62016	0.22604	0.96152	0.28492	0.36666	0.29816	0.090965	0.053274	0.13469	0.32062	0.15496	0.74146
ENSG00000126106	TMEM53	1	45100910	45140227	97	0.19649	0.19341	0.64848	0.70238	0.57923	0.10658	0.063701	0.0055335	0.32678	0.13277	0.96078	0.28194	0.80586
ENSG00000198520	C1orf228	1	45140364	45191263	104	0.20179	0.8314	0.77988	0.14579	0.056891	0.4932	0.67265	0.043862	0.63381	0.36629	0.79553	0.22167	0.88295
ENSG00000142945	KIF2C	1	45205490	45233439	72	0.35734	0.95075	0.88434	0.16617	0.26542	0.40984	0.51944	0.68116	0.185	0.17518	0.9634	0.3714	0.93411
ENSG00000142937	RPS8	1	45240923	45244451	8	0.13818	0.78428	0.91605	0.066816	0.62855	0.31197	0.64808	0.86474	0.34081	0.17517	0.39801	0.22244	0.48528
ENSG00000142959	BEST4	1	45249257	45253377	2	0.68036	0.65581	0.95955	0.20112	0.56472	0.26014	0.30682	0.39994	0.66976	0.6685	0.7909	0.22559	0.54681
ENSG00000173846	PLK3	1	45265897	45271662	13	0.51847	0.7341	0.90999	0.13641	0.44165	0.61221	0.33971	0.22263	0.4303	0.24647	0.9179	0.50688	0.95323
ENSG00000188396	TCTEX1D4	1	45271585	45272957	3	0.70104	0.83554	0.90545	0.10241	0.25107	0.59801	0.43941	0.41232	0.52178	0.055535	0.94668	0.86887	0.94811
ENSG00000222009	BTBD19	1	45274154	45281257	17	0.75035	0.9263	0.84342	0.043196	0.64943	0.73607	0.82326	0.53155	0.54926	0.16753	0.61635	0.50499	0.73403
ENSG00000117425	PTCH2	1	45285516	45308735	63	0.47776	0.81672	0.94958	0.0888	0.22335	0.34518	0.82654	0.2678	0.18014	0.15948	0.95144	0.74391	0.92055
ENSG00000070785	EIF2B3	1	45316450	45452282	405	0.32581	0.64985	0.87609	0.061159	0.57023	0.75255	0.34346	0.34429	0.43286	0.49872	0.7458	0.84884	0.8195
ENSG00000126107	HECTD3	1	45468212	45477001	22	0.32483	0.46474	0.7822	0.81157	0.23631	0.67206	0.016311	0.12788	0.12775	0.98806	0.68064	0.56702	0.71327
ENSG00000126088	UROD	1	45477819	45481247	6	0.21601	0.62076	0.97782	0.80778	0.47437	0.92918	0.032255	0.15892	0.33356	0.98786	0.80427	0.93959	0.92242
ENSG00000162415	ZSWIM5	1	45482071	45771881	673	0.58004	0.95468	0.50905	0.57697	0.36349	0.42718	0.1158	0.022894	0.61986	0.96184	0.30625	0.74481	0.50841
ENSG00000132781	MUTYH	1	45794835	45806142	19	0.27176	0.035254	0.89635	0.10086	0.0097089	0.8173	0.40277	0.50078	0.78324	0.23452	0.0053773	0.26625	0.029127
ENSG00000132773	TOE1	1	45805342	45809647	6	0.43151	0.036576	0.9325	0.063451	0.11646	0.45439	0.35642	0.38758	0.89678	0.27345	0.0075178	0.13221	0.05636
ENSG00000070759	TESK2	1	45809555	45956872	277	0.10725	0.23169	0.99616	0.019145	0.10413	0.78547	0.18146	0.66373	0.93778	0.35859	0.0039466	0.20397	0.014935
ENSG00000236624	CCDC163P	1	45959538	45965751	10	0.025818	0.51439	0.96195	0.0039344	0.15615	0.27379	0.090628	0.57899	0.47293	0.23487	0.004171	0.55624	0.0080037
ENSG00000132763	MMACHC	1	45965725	45976739	23	0.024496	0.2533	0.97769	0.0085614	0.10525	0.43853	0.28672	0.76514	0.61478	0.21874	0.0092826	0.42793	0.020441
ENSG00000117450	PRDX1	1	45976708	45988719	38	0.019651	0.31068	0.9634	0.0074701	0.09213	0.31292	0.17184	0.66766	0.55803	0.18461	0.003907	0.49472	0.010187
ENSG00000117448	AKR1A1	1	46016215	46035721	48	0.19369	0.22825	0.40238	0.083429	0.60617	0.97002	0.43444	0.60774	0.88987	0.33989	0.18331	0.4779	0.2464
ENSG00000132780	NASP	1	46049518	46084566	61	0.56539	0.69501	0.24913	0.16875	0.97934	0.86815	0.8219	0.63784	0.92521	0.65417	0.37714	0.66364	0.59333
ENSG00000159588	CCDC17	1	46085716	46089729	11	0.91543	0.42995	0.26655	0.097975	0.80718	0.95081	0.94662	0.89284	0.96199	0.80248	0.30532	0.74234	0.81213
ENSG00000159592	GPBP1L1	1	46092976	46153785	156	0.6168	0.66892	0.21407	0.13902	0.85695	0.97916	0.77919	0.79905	0.97267	0.84563	0.46976	0.61502	0.64775
ENSG00000159596	TMEM69	1	46152886	46160115	16	0.47528	0.56092	0.189	0.15531	0.77243	0.92499	0.60733	0.84507	0.97088	0.63374	0.38346	0.56099	0.5069
ENSG00000197429	IPP	1	46159996	46216322	144	0.56133	0.64181	0.27305	0.173	0.93405	0.96401	0.88088	0.67224	0.99364	0.75131	0.44944	0.58297	0.633
ENSG00000086015	MAST2	1	46252659	46501796	586	0.20921	0.44142	0.54772	0.046251	0.94235	0.99874	0.64896	0.86584	0.84287	0.90497	0.58935	0.70858	0.74703
ENSG00000117461	PIK3R3	1	46505812	46642160	279	0.20288	0.51172	0.36907	0.024444	0.92903	0.98273	0.74717	0.81023	0.91513	0.47944	0.19694	0.80227	0.313
ENSG00000117472	TSPAN1	1	46640745	46651630	16	0.33447	0.2841	0.0099481	0.10599	0.9985	0.50704	0.34346	0.78178	0.96747	0.03428	0.0070889	0.1953	0.0073493
ENSG00000085998	POMGNT1	1	46654354	46685977	60	0.16864	0.48533	0.011735	0.42571	0.89252	0.29256	0.10092	0.36396	0.24769	0.091071	0.051083	0.086168	0.01793
ENSG00000171357	LURAP1	1	46669006	46686933	34	0.10135	0.61755	0.010213	0.42217	0.90836	0.29871	0.13517	0.32127	0.27762	0.079934	0.042869	0.21208	0.0068898
ENSG00000085999	RAD54L	1	46713360	46744145	40	0.21872	0.14955	0.062183	0.56522	0.80468	0.75132	0.58858	0.44909	0.050111	0.50403	0.20325	0.11586	0.043112
ENSG00000132128	LRRC41	1	46726868	46769280	48	0.15637	0.12543	0.050231	0.25339	0.85886	0.69242	0.60968	0.43572	0.043992	0.38981	0.12999	0.14009	0.0165
ENSG00000173660	UQCRH	1	46769303	46782448	25	0.093922	0.27262	0.075617	0.57607	0.70721	0.71481	0.67114	0.38729	0.045115	0.17022	0.062332	0.080826	0.010004
ENSG00000117481	NSUN4	1	46805849	46830824	183	0.82242	0.78759	0.15249	0.23845	0.56159	0.62219	0.7034	0.75572	0.52455	0.77755	0.80132	0.61693	0.72445
ENSG00000117480	FAAH	1	46859937	46879520	39	0.60778	0.58586	0.082242	0.49768	0.66922	0.65156	0.53444	0.69594	0.53918	0.65367	0.56207	0.77316	0.45834
ENSG00000197587	DMBX1	1	46972668	46979898	28	0.51385	0.88274	0.80167	0.70591	0.27333	0.57026	0.54528	0.19532	0.86927	0.91825	0.61408	0.49446	0.74809
ENSG00000162456	KNCN	1	47011316	47017199	18	0.6163	0.53093	0.9089	0.42989	0.97846	0.93794	0.8558	0.057315	0.74515	0.94462	0.43722	0.83746	0.7451
ENSG00000079277	MKNK1	1	47023090	47082515	140	0.54006	0.88111	0.7742	0.48931	0.75654	0.46731	0.36116	0.8238	0.74594	0.91882	0.91313	0.29204	0.42795
ENSG00000142961	MOB3C	1	47073387	47082563	21	0.61426	0.89797	0.62426	0.26842	0.39498	0.23582	0.42715	0.70355	0.52355	0.77086	0.89786	0.50606	0.30194
ENSG00000123472	ATPAF1	1	47098409	47139539	150	0.088383	0.67379	0.41295	0.20784	0.27436	0.74147	0.61754	0.05722	0.39203	0.80901	0.34156	0.27235	0.18975
ENSG00000159658	EFCAB14	1	47124366	47184824	181	0.062539	0.86742	0.36652	0.24589	0.23341	0.62209	0.76866	0.11562	0.40928	0.73421	0.36624	0.53288	0.16897
ENSG00000186118	TEX38	1	47134527	47139266	10	0.048337	0.81685	0.16535	0.22279	0.38009	0.78637	0.70519	0.024113	0.17834	0.92266	0.42343	0.3349	0.17498
ENSG00000142973	CYP4B1	1	47223510	47285085	183	0.6854	0.52861	0.75957	0.38516	0.62828	0.34999	0.88231	0.71465	0.45276	0.69008	0.38561	0.02974	0.63798
ENSG00000187048	CYP4A11	1	47394849	47407156	35	0.16179	0.656	0.82334	0.30138	0.86883	0.62048	0.64591	0.83755	0.78331	0.78888	0.94279	0.11846	0.99071
ENSG00000186377	CYP4X1	1	47427036	47516423	228	0.38425	0.65487	0.87814	0.27998	0.93868	0.33134	0.55952	0.78485	0.99911	0.93123	0.78582	0.11534	0.88526
ENSG00000186160	CYP4Z1	1	47533160	47583991	212	0.65599	0.73551	0.47785	0.69823	0.95682	0.48041	0.55477	0.85513	0.89179	0.78972	0.9841	0.46199	0.99026
ENSG00000162365	CYP4A22	1	47603107	47615413	65	0.79049	0.55033	0.90099	0.91037	0.97539	0.67643	0.71214	0.54702	0.89727	0.55583	0.83934	0.34312	0.97723
ENSG00000162366	PDZK1IP1	1	47649265	47656716	16	0.87846	0.39724	0.91785	0.075306	0.4007	0.23716	0.36631	0.0081167	0.96785	0.045016	0.58649	0.45293	0.35722
ENSG00000162367	TAL1	1	47681962	47697892	39	0.20806	0.62645	0.42778	0.5985	0.68772	0.48654	0.59234	0.61823	0.86373	0.12905	0.36596	0.12513	0.2255
ENSG00000123473	STIL	1	47715811	47779819	187	0.29612	0.72967	0.79039	0.021709	0.61952	0.86654	0.65955	0.10494	0.99097	0.74052	0.61481	0.52297	0.37837
ENSG00000162368	CMPK1	1	47799469	47844511	144	0.32969	0.56424	0.65488	0.02637	0.69784	0.8227	0.50092	0.17775	0.91729	0.68767	0.54686	0.47	0.4584
ENSG00000186790	FOXE3	1	47881744	47883723	5	0.65607	0.83697	0.46694	0.0034233	0.14715	0.2977	0.38148	0.99655	0.35661	0.52798	0.094225	0.35163	0.26501
ENSG00000186564	FOXD2	1	47901689	47906363	10	0.36939	0.66964	0.4686	0.0097371	0.051172	0.62939	0.26963	0.44421	0.94397	0.77742	0.30976	0.72107	0.55067
ENSG00000269113	TRABD2B	1	48226200	48462567	623	0.9817	0.64401	0.97027	0.39335	0.35561	0.54125	0.0016072	0.91694	0.49206	0.41335	0.44571	0.024133	0.41049
ENSG00000273395	FLJ00388	1	48226979	48227290	1	0.92324	0.20691	0.69412	0.16278	0.44932	0.90459	0.63934	0.57381	0.47142	0.73501	0.33988	0.31388	0.99025
ENSG00000269709	AL109659.1	1	48569306	48569878	2	0.89112	0.12921	0.079915	0.25771	0.46973	0.57029	0.32077	0.013717	0.85929	0.17066	0.33509	0.16042	0.46422
ENSG00000117834	SLC5A9	1	48688357	48714316	55	0.21765	0.92712	0.53731	0.19345	0.16717	0.81241	0.26715	0.63941	0.328	0.3205	0.85207	0.82056	0.55617
ENSG00000132122	SPATA6	1	48761044	48937845	381	0.083181	0.87082	0.73277	0.59893	0.62414	0.61868	0.52341	0.73873	0.11646	0.13318	0.56493	0.99381	0.25195
ENSG00000186094	AGBL4	1	48998527	50489585	2665	0.43913	0.37481	0.15879	0.71838	0.86786	0.49202	0.62847	0.64258	0.45687	0.72029	0.59538	0.58642	0.43172
ENSG00000162373	BEND5	1	49193195	49242641	84	0.030201	0.93662	0.31072	0.80638	0.73652	0.77687	0.89038	0.4766	0.087299	0.1122	0.80424	0.18967	0.39887
ENSG00000227839	AL645730.2	1	50459990	50461874	3	0.88239	0.55844	0.29206	0.20779	0.94643	0.7408	0.6705	0.62669	0.86656	0.99285	0.83989	0.59081	0.92176
ENSG00000162374	ELAVL4	1	50513686	50669458	238	0.099386	0.099835	0.045279	0.68464	0.84815	0.46951	0.6247	0.43697	0.55707	0.66169	0.62943	0.6475	0.33181
ENSG00000142700	DMRTA2	1	50883222	50889172	7	0.17226	0.11263	0.33907	0.23305	0.22072	0.88327	0.91553	0.028337	0.49952	0.5574	0.42251	0.41184	0.80145
ENSG00000185104	FAF1	1	50905150	51425935	816	0.073163	0.010713	0.74086	0.061688	0.40055	0.50292	0.57423	0.56385	0.95768	0.83989	0.54384	0.62491	0.37649
ENSG00000123080	CDKN2C	1	51426417	51440305	16	0.17021	0.091817	0.59524	0.53625	0.48039	0.38402	0.46053	0.98201	0.46559	0.31334	0.40494	0.66538	0.095602
ENSG00000204006	C1orf185	1	51567906	51613752	75	0.05361	0.74399	0.39571	0.22146	0.38976	0.95483	0.38581	0.13449	0.76091	0.2033	0.26327	0.069941	0.12324
ENSG00000123091	RNF11	1	51701943	51739127	43	0.035885	0.8943	0.33687	0.37364	0.713	0.90581	0.43865	0.17703	0.89189	0.22692	0.11198	0.061881	0.093176
ENSG00000085831	TTC39A	1	51752930	51810788	117	0.029674	0.85955	0.33173	0.39699	0.74381	0.95927	0.5195	0.34355	0.69892	0.079651	0.13607	0.020056	0.071173
ENSG00000085832	EPS15	1	51819935	51985000	592	0.072391	0.87099	0.59547	0.67235	0.82335	0.75317	0.51468	0.49403	0.17318	0.055487	0.066329	0.14544	0.045009
ENSG00000117859	OSBPL9	1	52042851	52254889	419	0.45832	0.42513	0.049359	0.65978	0.29435	0.9546	0.74676	0.16768	0.41797	0.12651	0.24782	0.65574	0.35303
ENSG00000078618	NRD1	1	52254863	52344477	188	0.24692	0.025465	0.74835	0.3984	0.90392	0.64253	0.2963	0.82208	0.88942	0.14123	0.19187	0.95609	0.14863
ENSG00000169213	RAB3B	1	52373628	52456436	186	0.4846	0.14153	0.22135	0.51134	0.94692	0.43135	0.55361	0.87844	0.64714	0.76523	0.65279	0.8286	0.52687
ENSG00000117862	TXNDC12	1	52485803	52521843	75	0.87041	0.69873	0.10612	0.83636	0.50267	0.63112	0.29408	0.85536	0.65704	0.66431	0.99817	0.48395	0.94661
ENSG00000198841	KTI12	1	52497775	52499488	5	0.77787	0.89613	0.077327	0.73355	0.48953	0.60283	0.27664	0.77508	0.53665	0.63681	0.97112	0.48198	0.84873
ENSG00000134717	BTF3L4	1	52521797	52556388	63	0.55621	0.62127	0.14445	0.26426	0.94844	0.61171	0.24691	0.98086	0.38357	0.8444	0.88457	0.14358	0.81786
ENSG00000157077	ZFYVE9	1	52608046	52812358	300	0.77794	0.54338	0.073361	0.48071	0.83433	0.60543	0.43636	0.95912	0.33362	0.87912	0.95767	0.41576	0.8436
ENSG00000154222	CC2D1B	1	52811395	52831865	35	0.82056	0.36915	0.085194	0.82046	0.62441	0.85079	0.8119	0.71961	0.2869	0.91555	0.9931	0.79681	0.89583
ENSG00000085840	ORC1	1	52838501	52870131	35	0.79663	0.19744	0.019509	0.88779	0.426	0.79788	0.89839	0.76448	0.24551	0.92279	0.78837	0.60538	0.92155
ENSG00000134748	PRPF38A	1	52870236	52886511	16	0.94297	0.83553	0.01761	0.9121	0.34615	0.37089	0.75418	0.92094	0.15533	0.40768	0.56123	0.84318	0.85235
ENSG00000134744	ZCCHC11	1	52873954	53019159	259	0.91319	0.81836	0.019349	0.94218	0.21768	0.70519	0.88466	0.87396	0.23238	0.37815	0.446	0.82926	0.76656
ENSG00000116157	GPX7	1	53068044	53074723	22	0.46932	0.24287	0.082017	0.72203	0.93945	0.75691	0.72897	0.82158	0.57243	0.93424	0.60757	0.8665	0.9328
ENSG00000182183	FAM159A	1	53099016	53135355	108	0.81746	0.63928	0.047719	0.37429	0.62395	0.31799	0.02659	0.35024	0.87918	0.90876	0.54507	0.70237	0.77463
ENSG00000162377	COA7	1	53152508	53164038	34	0.70913	0.3427	0.36782	0.19119	0.32089	0.47018	0.65618	0.078253	0.52274	0.86914	0.98852	0.41172	0.81941
ENSG00000162378	ZYG11B	1	53192126	53293014	392	0.93054	0.31634	0.5538	0.92192	0.35272	0.53857	0.66765	0.46861	0.34858	0.87469	0.95884	0.16535	0.92033
ENSG00000203995	ZYG11A	1	53308183	53360670	183	0.83418	0.18344	0.54071	0.95859	0.13834	0.6532	0.29262	0.41913	0.47336	0.91347	0.983	0.22247	0.97331
ENSG00000121310	ECHDC2	1	53361656	53392884	52	0.78854	0.07258	0.76847	0.98074	0.28134	0.85576	0.59496	0.55504	0.38418	0.63047	0.97758	0.29682	0.9421
ENSG00000116171	SCP2	1	53392901	53517375	592	0.53464	0.49931	0.66143	0.96362	0.76491	0.87234	0.81234	0.93479	0.78195	0.97261	0.8419	0.14583	0.71307
ENSG00000174348	PODN	1	53527854	53551174	125	0.8046	0.46124	0.40972	0.77966	0.38453	0.97353	0.96672	0.80915	0.73042	0.98928	0.85888	0.12991	0.84431
ENSG00000162383	SLC1A7	1	53552855	53608289	312	0.89118	0.13576	0.2541	0.82418	0.77851	0.96768	0.55295	0.67098	0.49163	0.94807	0.76785	0.27779	0.78973
ENSG00000157184	CPT2	1	53662101	53679869	29	0.79064	0.23359	0.48997	0.36765	0.86365	0.79087	0.79643	0.89589	0.42113	0.88146	0.56534	0.70759	0.75825
ENSG00000162384	C1orf123	1	53679771	53686289	11	0.86923	0.097781	0.11422	0.52337	0.63926	0.95761	0.71453	0.96722	0.48916	0.92786	0.61052	0.61641	0.91634
ENSG00000162385	MAGOH	1	53692564	53704282	23	0.9472	0.053318	0.20904	0.28603	0.4169	0.65204	0.52448	0.84533	0.99896	0.70715	0.84368	0.47137	0.98359
ENSG00000157193	LRP8	1	53711217	53793742	232	0.64668	0.053456	0.35177	0.694	0.29951	0.92919	0.2109	0.50387	0.97467	0.35368	0.31918	0.62481	0.83245
ENSG00000143006	DMRTB1	1	53925072	53933161	29	0.80777	0.69139	0.65906	0.028697	0.78661	0.78685	0.24552	0.15759	0.48595	0.74816	0.9677	0.11457	0.95024
ENSG00000174332	GLIS1	1	53971910	54199877	704	0.54822	0.31705	0.18465	0.46256	0.39606	0.47621	0.64474	0.11557	0.084238	0.81385	0.42422	0.076124	0.7008
ENSG00000058804	NDC1	1	54231133	54304533	171	0.58638	0.60063	0.85554	0.52228	0.50626	0.66448	0.16675	0.53924	0.39048	0.64149	0.89699	0.90922	0.72975
ENSG00000058799	YIPF1	1	54317392	54356407	136	0.043935	0.64097	0.2399	0.058323	0.35054	0.64939	0.74689	0.027136	0.5304	0.9635	0.42349	0.69963	0.5507
ENSG00000211452	DIO1	1	54356912	54376759	92	0.10709	0.47397	0.081236	0.47663	0.56245	0.89749	0.47429	0.22668	0.24519	0.75713	0.95445	0.98251	0.98803
ENSG00000081870	HSPB11	1	54382247	54411602	71	0.44055	0.26725	0.13965	0.40487	0.46505	0.95356	0.65812	0.30808	0.050525	0.063644	0.62367	0.97119	0.88685
ENSG00000116212	LRRC42	1	54411750	54433841	28	0.1718	0.082595	0.16635	0.35939	0.61188	0.76047	0.63683	0.41095	0.34391	0.2385	0.62763	0.69315	0.87392
ENSG00000203985	LDLRAD1	1	54474412	54483856	26	0.011706	0.22515	0.64892	0.1853	0.63542	0.99947	0.8995	0.49371	0.5787	0.93842	0.99387	0.76781	0.19889
ENSG00000116209	TMEM59	1	54497347	54519177	56	0.5369	0.35043	0.29767	0.4239	0.34856	0.64983	0.9847	0.40402	0.10124	0.92363	0.88119	0.88946	0.66587
ENSG00000116205	TCEANC2	1	54519260	54578192	141	0.3711	0.14923	0.09408	0.57253	0.43105	0.88289	0.85205	0.13539	0.023354	0.72872	0.63836	0.80077	0.37444
ENSG00000212670	AL161915.1	1	54569968	54571750	5	0.49158	0.072941	0.088775	0.48686	0.27006	0.37855	0.70724	0.11954	0.023237	0.90706	0.2256	0.16942	0.20844
ENSG00000157211	CDCP2	1	54598747	54619443	106	0.66859	0.05718	0.21011	0.78514	0.4245	0.88547	0.63174	0.41232	0.46293	0.38809	0.75449	0.18826	0.44776
ENSG00000256407	RP11-446E24.4	1	54606897	54665746	202	0.6921	0.069511	0.31308	0.68988	0.55382	0.66347	0.47192	0.27866	0.58918	0.79141	0.92598	0.21265	0.86045
ENSG00000248835	AL357673.1	1	54635333	54637997	11	0.43189	0.067732	0.37813	0.66858	0.93419	0.86812	0.54029	0.069829	0.84617	0.94223	0.99943	0.1764	0.94129
ENSG00000215883	CYB5RL	1	54638009	54665709	72	0.55934	0.35965	0.74504	0.37593	0.27991	0.47261	0.27236	0.25406	0.24729	0.98465	0.91072	0.44104	0.92894
ENSG00000116221	MRPL37	1	54649714	54691137	120	0.64079	0.5199	0.97607	0.69967	0.70566	0.65724	0.62012	0.22406	0.51822	0.90225	0.6291	0.47469	0.84529
ENSG00000157216	SSBP3	1	54691105	54879152	562	0.81747	0.59605	0.89504	0.57761	0.43017	0.89122	0.50618	0.2983	0.38674	0.43225	0.63366	0.99988	0.4966
ENSG00000198711	SSBP3-AS1	1	54703710	54704736	6	0.26111	0.15603	0.8521	0.56378	0.025228	0.9022	0.091726	0.04647	0.99156	0.10825	0.55286	0.81738	0.53184
ENSG00000162390	ACOT11	1	55007930	55104865	457	0.38124	0.92179	0.060109	0.99771	0.061243	0.0031925	0.0217	0.94475	0.23701	0.43319	0.015499	0.39611	0.021244
ENSG00000162391	FAM151A	1	55074855	55089229	55	0.23243	0.70254	0.12687	0.96653	0.03208	0.038418	0.033016	0.97303	0.095558	0.74982	0.031436	0.17693	0.085055
ENSG00000271723	MROH7-TTC4	1	55107459	55207981	455	0.083174	0.61233	0.028086	0.88821	0.45436	0.016895	0.0063385	0.29186	0.55785	0.26715	0.0013096	0.020729	0.000454
ENSG00000184313	MROH7	1	55107463	55175939	257	0.089418	0.40146	0.0071115	0.82715	0.29467	0.075384	0.01755	0.27797	0.90029	0.77072	0.006744	0.0042222	0.0064389
ENSG00000243725	TTC4	1	55181495	55208330	180	0.19639	0.72619	0.7442	0.76617	0.54331	0.02919	0.044949	0.27497	0.27145	0.078281	0.020444	0.98565	0.0060812
ENSG00000162396	PARS2	1	55222571	55230187	28	0.84151	0.69691	0.2477	0.51868	0.21254	0.1323	0.94519	0.13181	0.46804	0.37461	0.52527	0.98136	0.53995
ENSG00000006555	TTC22	1	55245385	55266940	74	0.73664	0.075399	0.38897	0.2599	0.047634	0.64582	0.76204	0.5952	0.8	0.3913	0.85074	0.78207	0.61207
ENSG00000162398	C1orf177	1	55271736	55307925	174	0.59817	0.16586	0.3704	0.88463	0.089951	0.40887	0.38738	0.51297	0.47398	0.98985	0.74824	0.37807	0.71662
ENSG00000116133	DHCR24	1	55315306	55352891	153	0.37548	0.47494	0.13296	0.382	0.4206	0.34687	0.70187	0.19299	0.41849	0.95756	0.08592	0.56199	0.12562
ENSG00000143001	TMEM61	1	55446465	55457966	41	0.92706	0.59697	0.58217	0.76918	0.59107	0.31889	0.91584	0.79524	0.023667	0.98676	0.89653	0.81898	0.94248
ENSG00000162399	BSND	1	55464606	55476556	38	0.80364	0.43317	0.73113	0.11611	0.65226	0.96696	0.63329	0.44534	0.081261	0.97036	0.92979	0.41834	0.96952
ENSG00000169174	PCSK9	1	55505221	55530525	119	0.81023	0.67666	0.094979	0.117	0.17954	0.14376	0.2706	0.8843	0.92828	0.68322	0.3884	0.94862	0.71142
ENSG00000162402	USP24	1	55532032	55680786	282	0.93705	0.43316	0.36671	0.39534	0.23732	0.34221	0.4445	0.58357	0.8377	0.64871	0.79352	0.98204	0.86448
ENSG00000162407	PPAP2B	1	56960419	57110974	581	0.037926	0.15264	0.43915	0.31448	0.58044	0.89681	0.95678	0.77889	0.27004	0.60155	0.84522	0.83106	0.79101
ENSG00000162409	PRKAA2	1	57110995	57181008	281	0.11208	0.27659	0.12608	0.57715	0.82012	0.73905	0.65735	0.79645	0.31513	0.98743	0.94308	0.93223	0.84115
ENSG00000187889	C1orf168	1	57184477	57285369	384	0.75096	0.9699	0.032992	0.34054	0.82066	0.57514	0.77307	0.15763	0.78648	0.59811	0.88072	0.53818	0.93425
ENSG00000157131	C8A	1	57320479	57383894	269	0.37521	0.66468	0.90928	0.26404	0.44709	0.46804	0.70319	0.9391	0.2381	0.082273	0.64867	0.2826	0.29784
ENSG00000021852	C8B	1	57394883	57431813	139	0.0096667	0.65144	0.6022	0.65238	0.37631	0.26157	0.085943	0.69154	0.82538	0.22591	0.22305	0.65848	0.033934
ENSG00000173406	DAB1	1	57460451	59012406	5334	0.092034	0.2656	0.49333	0.77881	0.97192	0.71414	0.53141	0.39428	0.85276	0.38476	0.435	0.15269	0.32424
ENSG00000162600	OMA1	1	58881056	59012474	584	0.17441	0.17956	0.26764	0.12469	0.83205	0.7392	0.49421	0.31936	0.33032	0.74473	0.21789	0.72705	0.58098
ENSG00000184292	TACSTD2	1	59041099	59043166	12	0.25944	0.088224	0.25364	0.24118	0.95009	0.2308	0.294	0.05397	0.15123	0.84962	0.48566	0.8099	0.77019
ENSG00000162601	MYSM1	1	59120411	59165764	202	0.31614	0.33295	0.12273	0.16063	0.58365	0.0096928	0.33233	0.078728	0.088089	0.83912	0.15732	0.5369	0.20503
ENSG00000177606	JUN	1	59246465	59249785	3	0.13953	0.50506	0.80363	0.64387	0.2197	0.049878	0.10954	0.11926	0.01281	0.31744	0.19292	0.44276	0.030145
ENSG00000172456	FGGY	1	59762310	60233347	1353	0.97336	0.6009	0.098312	0.17557	0.73797	0.088251	0.39184	0.74856	0.26674	0.51817	0.73857	0.569	0.77856
ENSG00000134709	HOOK1	1	60280458	60342050	141	0.82285	0.046031	0.74408	0.64621	0.78522	0.10493	0.7832	0.043325	0.77935	0.47153	0.60698	0.4964	0.61349
ENSG00000134716	CYP2J2	1	60358980	60392462	78	0.67584	0.029674	0.87745	0.74795	0.735	0.15735	0.49677	0.024933	0.65435	0.045168	0.19299	0.60154	0.37354
ENSG00000162598	C1orf87	1	60452941	60539442	215	0.31575	0.60573	0.42372	0.52183	0.98715	0.074172	0.9529	0.25113	0.45321	0.97501	0.77601	0.75346	0.62842
ENSG00000162599	NFIA	1	61330931	61928465	1704	0.78735	0.99092	0.79966	0.53093	0.35774	0.23522	0.72531	0.38505	0.052061	0.28858	0.13218	0.92759	0.24199
ENSG00000162604	TM2D1	1	62146718	62191095	155	0.22297	0.66678	0.21741	0.41287	0.27021	0.22396	0.58794	0.081223	0.49598	0.16508	0.18425	0.73266	0.47733
ENSG00000132849	INADL	1	62208149	62629592	1651	0.96132	0.35403	0.68044	0.79659	0.75403	0.58124	0.39272	0.1173	0.75858	0.5346	0.58171	0.83657	0.586
ENSG00000240563	L1TD1	1	62660503	62678000	143	0.0042375	0.19701	0.11024	0.90758	0.03707	0.19241	0.89156	0.42336	0.79685	0.39024	0.059469	0.33785	0.084392
ENSG00000132854	KANK4	1	62702651	62785085	405	0.6344	0.58114	0.72037	0.64562	0.098465	0.44559	0.25021	0.3074	0.90678	0.52762	0.37063	0.87419	0.63831
ENSG00000162607	USP1	1	62901968	62917475	32	0.012334	0.33542	0.36141	0.10599	0.89391	0.38258	0.83568	0.092493	0.55519	0.26811	0.3047	0.36976	0.61035
ENSG00000116641	DOCK7	1	62920399	63153969	375	0.0093521	0.35835	0.37835	0.080092	0.8623	0.32208	0.48804	0.073919	0.30435	0.35848	0.1956	0.52773	0.38332
ENSG00000132855	ANGPTL3	1	63063158	63071830	8	0.041474	0.2532	0.22657	0.69378	0.26743	0.15025	0.41267	0.054699	0.020106	0.89697	0.11733	0.36012	0.42907
ENSG00000269624	AL138847.1	1	63073437	63075249	3	0.010074	0.39254	0.36283	0.07127	0.86765	0.35643	0.5812	0.083798	0.66229	0.30148	0.2095	0.72774	0.40152
ENSG00000125703	ATG4C	1	63249806	63331184	210	0.078702	0.34516	0.99547	0.17785	0.90519	0.14126	0.32796	0.099654	0.0050427	0.61654	0.13356	0.11401	0.080655
ENSG00000187140	FOXD3	1	63788730	63790797	2	0.0034875	0.52176	0.87013	0.34458	0.17679	0.80233	0.83017	0.92949	0.8209	0.4403	0.73116	0.91617	0.63872
ENSG00000088035	ALG6	1	63833261	63904233	182	0.82725	0.98139	0.67793	0.15889	0.30514	0.22118	0.0127	0.086356	0.31999	0.12965	0.19565	0.79595	0.19988
ENSG00000142856	ITGB3BP	1	63906441	64059392	428	0.87146	0.97171	0.7229	0.15951	0.40467	0.24691	0.011865	0.11691	0.26984	0.14774	0.17696	0.76822	0.17327
ENSG00000203965	EFCAB7	1	63989043	64038364	142	0.92487	0.98355	0.60814	0.14258	0.37875	0.23403	0.0094107	0.12036	0.26743	0.1553	0.18396	0.81427	0.15427
ENSG00000116652	DLEU2L	1	64014588	64015405	2	0.87884	0.92837	0.67981	0.10721	0.69747	0.17134	0.23139	0.17536	0.53944	0.10101	0.14314	0.4345	0.12984
ENSG00000079739	PGM1	1	64058947	64125916	237	0.77018	0.74901	0.61955	0.08931	0.16224	0.12619	0.059765	0.097347	0.6116	0.048967	0.23631	0.33039	0.13315
ENSG00000185483	ROR1	1	64239693	64647181	1119	0.96241	0.35441	0.35393	0.47617	0.64334	0.15412	0.065	0.18879	0.49273	0.66544	0.59122	0.59095	0.74856
ENSG00000177414	UBE2U	1	64669310	64733051	191	0.56619	0.44006	0.81995	0.78987	0.42027	0.42937	0.22485	0.024414	0.91987	0.28658	0.85674	0.6188	0.37437
ENSG00000158966	CACHD1	1	64936428	65158741	545	0.53023	0.31716	0.39269	0.68951	0.43418	0.7255	0.69459	0.69727	0.37543	0.26828	0.43903	0.38539	0.26612
ENSG00000162437	RAVER2	1	65210778	65298915	196	0.30178	0.57533	0.41301	0.61648	0.74126	0.10272	0.076667	0.53199	0.61919	0.65243	0.5403	0.46276	0.3227
ENSG00000162434	JAK1	1	65298912	65432187	425	0.27701	0.8753	0.19154	0.15541	0.41041	0.25499	0.10243	0.049035	0.77716	0.65253	0.43999	0.44744	0.15878
ENSG00000162433	AK4	1	65613232	65697828	247	0.21208	0.64742	0.2554	0.90708	0.78965	0.35556	0.62801	0.26268	0.29111	0.078939	0.59854	0.49867	0.17866
ENSG00000116675	DNAJC6	1	65713902	65881552	545	0.89592	0.78544	0.13115	0.83454	0.54544	0.69251	0.51839	0.71802	0.80038	0.90744	0.92009	0.38245	0.78774
ENSG00000116678	LEPR	1	65886248	66107242	742	0.0051806	0.53133	0.15514	0.81208	0.16671	0.59675	0.73513	0.32222	0.91658	0.42353	0.055513	0.90918	0.31617
ENSG00000213625	LEPROT	1	65886270	65901690	54	0.027077	0.55672	0.76676	0.60577	0.34904	0.91106	0.63975	0.28374	0.92236	0.76516	0.27809	0.90941	0.50215
ENSG00000184588	PDE4B	1	66258197	66840259	1739	0.45789	0.57673	0.053563	0.11825	0.66117	0.72758	0.31686	0.93121	0.95846	0.87934	0.6485	0.91136	0.62558
ENSG00000118473	SGIP1	1	66999066	67213982	823	0.64894	0.70752	0.011036	0.57193	0.21336	0.7546	0.40556	0.79619	0.82771	0.80053	0.71634	0.82503	0.42548
ENSG00000248458	AL139147.1	1	67131547	67142710	37	0.91025	0.64913	0.011883	0.73135	0.14146	0.63036	0.068399	0.22671	0.46501	0.51716	0.46254	0.9211	0.60039
ENSG00000152760	TCTEX1D1	1	67218142	67244470	85	0.48948	0.46433	0.18826	0.99306	0.46961	0.65691	0.97069	0.60241	0.57163	0.94997	0.5211	0.84151	0.60825
ENSG00000172410	INSL5	1	67263424	67266939	8	0.2635	0.61513	0.85231	0.72511	0.7487	0.55573	0.94337	0.54309	0.011014	0.43773	0.078968	0.65385	0.30847
ENSG00000152763	WDR78	1	67278568	67390570	274	0.047819	0.759	0.71994	0.84444	0.78993	0.47211	0.020319	0.36041	0.18211	0.30507	0.35074	0.041214	0.7949
ENSG00000198160	MIER1	1	67390578	67454302	170	0.85364	0.59111	0.69398	0.5126	0.55093	0.83549	0.35779	0.57883	0.12708	0.20115	0.64256	0.012761	0.91575
ENSG00000116704	SLC35D1	1	67465015	67519782	193	0.83976	0.10569	0.37062	0.603	0.78966	0.4722	0.094332	0.73381	0.1078	0.2872	0.66102	0.021618	0.72153
ENSG00000203963	C1orf141	1	67557848	67697536	498	0.076933	0.041176	0.066976	0.7534	0.76986	0.13765	0.12433	0.49325	0.67994	0.63029	0.063562	0.56502	0.13503
ENSG00000162594	IL23R	1	67632083	67725662	291	0.029099	0.056742	0.13794	0.88248	0.82906	0.29474	0.4293	0.52462	0.61141	0.77991	0.1223	0.85452	0.25485
ENSG00000081985	IL12RB2	1	67773047	67862583	301	0.78568	0.69705	0.88081	0.3235	0.35013	0.63917	0.92324	0.76202	0.88143	0.5556	0.57175	0.022643	0.56085
ENSG00000142864	SERBP1	1	67873493	67896098	36	0.64495	0.89688	0.40301	0.30651	0.72087	0.53908	0.99884	0.7693	0.81195	0.91916	0.44809	0.010454	0.53546
ENSG00000116717	GADD45A	1	68150744	68154021	8	0.15519	0.46572	0.33486	0.1072	0.59956	0.92729	0.37276	0.34547	0.14404	0.094659	0.88201	0.6575	0.83495
ENSG00000172380	GNG12	1	68167149	68299150	395	0.47453	0.42086	0.27268	0.51101	0.68179	0.97927	0.46744	0.36819	0.17779	0.15845	0.60936	0.57668	0.57127
ENSG00000162595	DIRAS3	1	68511645	68517314	15	0.3461	0.47958	0.96546	0.94807	0.79716	0.60646	0.070057	0.63912	0.95958	0.59617	0.88153	0.48313	0.56601
ENSG00000116729	WLS	1	68564142	68698803	631	0.66945	0.25189	0.94423	0.25305	0.45848	0.054428	0.7582	0.32429	0.937	0.73048	0.44965	0.21116	0.35289
ENSG00000116745	RPE65	1	68894505	68915642	71	0.98076	0.10442	0.80661	0.56459	0.90311	0.98414	0.18267	0.77393	0.81084	0.92576	0.98045	0.41109	0.99258
ENSG00000024526	DEPDC1	1	68939835	68962904	70	0.43429	0.72898	0.98079	0.88286	0.3733	0.60425	0.57847	0.083315	0.31437	0.64284	0.23371	0.29253	0.41559
ENSG00000033122	LRRC7	1	70034081	70617628	1890	0.052915	0.8267	0.49075	0.054519	0.020653	0.51197	0.49481	0.94245	0.95057	0.29998	0.27129	0.028016	0.58652
ENSG00000066557	LRRC40	1	70610488	70671303	101	0.93406	0.8088	0.35665	0.35606	0.46969	0.60147	0.42294	0.50871	0.33014	0.88466	0.8859	0.12748	0.79746
ENSG00000116754	SRSF11	1	70671365	70718735	68	0.85476	0.55056	0.57207	0.22129	0.30238	0.50131	0.74702	0.31819	0.6461	0.96902	0.92881	0.077356	0.78555
ENSG00000118454	ANKRD13C	1	70726271	70820417	184	0.67905	0.58921	0.58467	0.2937	0.86833	0.77148	0.59834	0.34329	0.48466	0.8269	0.81754	0.12879	0.76407
ENSG00000197568	HHLA3	1	70820488	70851022	69	0.61139	0.39869	0.1349	0.12375	0.9804	0.16917	0.88388	0.62942	0.52237	0.30109	0.65341	0.4973	0.63922
ENSG00000116761	CTH	1	70876901	70905534	86	0.79141	0.83472	0.58822	0.28122	0.92672	0.33266	0.98612	0.74247	0.38507	0.69108	0.58762	0.74148	0.51799
ENSG00000050628	PTGER3	1	71318036	71513491	669	0.96165	0.13171	0.79022	0.17789	0.023448	0.59302	0.9749	0.84175	0.64164	0.50409	0.79655	0.29915	0.48606
ENSG00000132485	ZRANB2	1	71528974	71546980	36	0.96496	0.36709	0.56085	0.33291	0.0090218	0.64569	0.97106	0.12154	0.41964	0.56806	0.93785	0.87677	0.87655
ENSG00000172260	NEGR1	1	71861623	72748417	2154	0.095201	0.2077	0.15837	0.29003	0.040634	0.4383	0.29814	0.31387	0.21041	0.79703	0.44113	0.87126	0.16166
ENSG00000162620	LRRIQ3	1	74491699	74663871	354	0.82519	0.063752	0.40301	0.22436	0.42961	0.28947	0.82337	0.4821	0.46233	0.90958	0.84382	0.072828	0.75423
ENSG00000254685	FPGT	1	74663896	74699770	119	0.98265	0.16787	0.11205	0.14812	0.60335	0.28227	0.93245	0.76431	0.62855	0.7655	0.87099	0.36656	0.71952
ENSG00000259030	FPGT-TNNI3K	1	74663919	75009666	788	0.95273	0.012957	0.49113	0.33082	0.54759	0.17169	0.63351	0.48422	0.62117	0.47176	0.49098	0.57236	0.42644
ENSG00000116783	TNNI3K	1	74663947	75010112	788	0.95273	0.012957	0.49113	0.33082	0.54759	0.17169	0.63351	0.48422	0.62117	0.47176	0.49098	0.57236	0.42644
ENSG00000162621	LRRC53	1	74935562	74978298	78	0.43199	0.57394	0.94023	0.30289	0.32317	0.15692	0.78802	0.23476	0.7673	0.84153	0.95941	0.77499	0.64623
ENSG00000178965	C1orf173	1	75033795	75139422	192	0.79367	0.019118	0.41226	0.47643	0.82977	0.7186	0.45163	0.16462	0.51652	0.77727	0.90437	0.18905	0.79181
ENSG00000116791	CRYZ	1	75171170	75199092	86	0.64297	0.83711	0.95565	0.079221	0.72601	0.55648	0.86783	0.33058	0.53889	0.68059	0.20543	0.10965	0.12593
ENSG00000162623	TYW3	1	75198836	75232362	139	0.5876	0.82106	0.94767	0.061149	0.6707	0.44096	0.79164	0.3614	0.48958	0.70213	0.19043	0.10024	0.12571
ENSG00000162624	LHX8	1	75594119	75627218	76	0.99967	0.53952	0.84949	0.95477	0.52131	0.62201	0.48765	0.5944	0.76025	0.58206	0.35945	0.34276	0.93201
ENSG00000137968	SLC44A5	1	75667816	76076801	1201	0.77403	0.23788	0.22452	0.010871	0.41031	0.85574	0.24902	0.39266	0.18695	0.63175	0.75297	0.6918	0.66141
ENSG00000117054	ACADM	1	76190036	76253260	295	0.19265	0.20703	0.88846	0.93319	0.68691	0.94016	0.17068	0.50883	0.84261	0.5308	0.99857	0.1116	0.90083
ENSG00000137955	RABGGTB	1	76251879	76260764	26	0.24561	0.13936	0.87689	0.867	0.89725	0.924	0.46267	0.69696	0.75054	0.86139	0.99429	0.10886	0.9283
ENSG00000057468	MSH4	1	76262567	76378923	528	0.44582	0.27864	0.55703	0.97712	0.40357	0.95329	0.57874	0.49186	0.81129	0.7898	0.99884	0.23846	0.95641
ENSG00000154007	ASB17	1	76384558	76398116	65	0.33469	0.21005	0.59735	0.98391	0.4844	0.75875	0.57143	0.58451	0.48241	0.41477	0.99675	0.054123	0.84201
ENSG00000184005	ST6GALNAC3	1	76540404	77100286	1957	0.29459	0.26799	0.43372	0.84961	0.33323	0.95054	0.10756	0.046902	0.052235	0.85707	0.63496	0.87167	0.6604
ENSG00000117069	ST6GALNAC5	1	77333126	77531396	566	0.4235	0.11375	0.88829	0.21197	0.76617	0.49362	0.62987	0.072083	0.15123	0.41532	0.59348	0.81963	0.58244
ENSG00000142892	PIGK	1	77554675	77685115	400	0.64381	0.21308	0.60113	0.0048371	0.27191	0.75081	0.18762	0.75182	0.26528	0.85293	0.97231	0.89193	0.96941
ENSG00000154027	AK5	1	77747736	78025651	1229	0.046423	0.10176	0.99277	0.057256	0.87382	0.53472	0.58156	0.28846	0.67994	0.85829	0.080317	0.66078	0.51269
ENSG00000036549	ZZZ3	1	78028101	78149104	223	0.1091	0.47302	0.52655	0.29547	0.40479	0.39572	0.77859	0.018688	0.16512	0.57733	0.90636	0.34002	0.94823
ENSG00000077254	USP33	1	78161672	78225537	117	0.33482	0.52658	0.23871	0.47483	0.33414	0.414	0.69633	0.019038	0.13194	0.74522	0.84777	0.44581	0.94087
ENSG00000180488	FAM73A	1	78245309	78344106	204	0.41224	0.67257	0.26569	0.39773	0.69937	0.58938	0.95022	0.011331	0.14938	0.88619	0.92255	0.70034	0.9027
ENSG00000162614	NEXN	1	78354198	78409580	135	0.43024	0.65386	0.23014	0.29193	0.9533	0.58705	0.2699	0.025554	0.28706	0.86283	0.90064	0.93818	0.81229
ENSG00000162613	FUBP1	1	78409740	78444794	82	0.47416	0.86322	0.1323	0.35583	0.77318	0.65051	0.113	0.030222	0.18194	0.76866	0.78321	0.94441	0.69376
ENSG00000162616	DNAJB4	1	78444859	78483648	111	0.39974	0.7185	0.26434	0.5418	0.89783	0.61418	0.35493	0.018889	0.28234	0.85219	0.93822	0.98429	0.85189
ENSG00000137960	GIPC2	1	78445226	78604133	473	0.53215	0.048634	0.3551	0.82098	0.59975	0.67593	0.53588	0.0091451	0.46201	0.87203	0.89001	0.97215	0.97143
ENSG00000122420	PTGFR	1	78769568	79005434	736	0.1359	0.26075	0.52523	0.72889	0.18302	0.47253	0.26322	0.074077	0.86521	0.87129	0.31104	0.97088	0.31684
ENSG00000137959	IFI44L	1	79085607	79111830	63	0.47396	0.8654	0.19246	0.86737	0.2609	0.90755	0.21716	0.79319	0.37361	0.56848	0.60887	0.7272	0.69791
ENSG00000137965	IFI44	1	79115481	79129763	25	0.80702	0.73307	0.75327	0.77017	0.98976	0.33294	0.71347	0.72066	0.47393	0.14943	0.24375	0.19094	0.40429
ENSG00000162618	ELTD1	1	79355449	79472403	557	0.19505	0.87549	0.70237	0.36387	0.13568	0.63213	0.020754	0.82462	0.87585	0.95607	0.72233	0.026162	0.75735
ENSG00000117114	LPHN2	1	81771845	82458120	2694	0.48595	0.79523	0.49862	0.76778	0.84722	0.99371	0.85119	0.09884	0.33502	0.90432	0.93337	0.34155	0.9797
ENSG00000137941	TTLL7	1	84330711	84464833	425	0.9907	0.34371	0.11778	0.10345	0.9995	0.73502	0.24339	0.31908	0.922	0.62539	0.1956	0.29973	0.81197
ENSG00000142875	PRKACB	1	84543745	84704181	291	0.52527	0.68953	0.75292	0.6685	0.41952	0.12421	0.33589	0.069728	0.28563	0.93106	0.27052	0.80552	0.37212
ENSG00000203943	SAMD13	1	84764049	84855640	228	0.68121	0.66992	0.52113	0.54621	0.15688	0.59445	0.31073	0.76262	0.58379	0.097643	0.7247	0.6408	0.70515
ENSG00000137976	DNASE2B	1	84864215	84880701	70	0.84062	0.86172	0.49039	0.7106	0.60843	0.50751	0.56656	0.67942	0.29596	0.89511	0.97863	0.1821	0.75083
ENSG00000117133	RPF1	1	84944942	84963473	90	0.66766	0.40253	0.65811	0.75782	0.91527	0.40796	0.87554	0.97292	0.48009	0.46496	0.74204	0.052123	0.59118
ENSG00000174021	GNG5	1	84964008	84972248	32	0.70976	0.23403	0.49703	0.79739	0.75538	0.55787	0.80362	0.95311	0.50391	0.46834	0.77276	0.092806	0.69057
ENSG00000117151	CTBS	1	85015289	85040163	81	0.55127	0.71262	0.7745	0.85386	0.94685	0.80992	0.87684	0.78404	0.26197	0.59244	0.89469	0.41896	0.9456
ENSG00000180869	C1orf180	1	85093913	85100703	16	0.93409	0.62742	0.9296	0.35167	0.28399	0.38087	0.12706	0.82407	0.10728	0.87047	0.60597	0.16961	0.22493
ENSG00000117155	SSX2IP	1	85109390	85156486	142	0.44348	0.37303	0.52879	0.97127	0.69111	0.22422	0.027196	0.28692	0.28541	0.93628	0.088797	0.037351	0.047662
ENSG00000171517	LPAR3	1	85277285	85358896	301	0.45143	0.66848	0.53786	0.97025	0.16729	0.849	0.41354	0.31207	0.24815	0.71522	0.80882	0.87756	0.79598
ENSG00000153898	MCOLN2	1	85391268	85462796	310	0.86618	0.66559	0.52461	0.39706	0.60942	0.85641	0.1174	0.45225	0.56728	0.62686	0.32112	0.77685	0.49426
ENSG00000162643	WDR63	1	85464830	85598821	448	0.12309	0.9561	0.55017	0.19045	0.45946	0.69157	0.22534	0.053391	0.48477	0.15526	0.15971	0.68251	0.24767
ENSG00000055732	MCOLN3	1	85483765	85514182	70	0.29028	0.93522	0.36889	0.17991	0.30031	0.45823	0.343	0.54583	0.57188	0.88658	0.5787	0.73652	0.62187
ENSG00000097096	SYDE2	1	85622556	85666729	159	0.26391	0.2439	0.94779	0.94359	0.30071	0.88427	0.43263	0.33406	0.20485	0.68789	0.69888	0.3318	0.84229
ENSG00000162642	C1orf52	1	85715639	85725355	39	0.29212	0.64079	0.24103	0.94417	0.2546	0.75493	0.54782	0.012265	0.96254	0.44389	0.43289	0.19188	0.59766
ENSG00000142867	BCL10	1	85731931	85742773	43	0.17954	0.18308	0.13681	0.98145	0.47228	0.80779	0.83729	0.019826	0.96468	0.41104	0.34625	0.085728	0.7133
ENSG00000153904	DDAH1	1	85784164	86043933	892	0.467	0.14699	0.42187	0.34338	0.50273	0.59248	0.54686	0.23178	0.89859	0.51079	0.16514	0.51926	0.23515
ENSG00000142871	CYR61	1	86046444	86049645	6	0.24495	0.23704	0.55833	0.98687	0.67258	0.74504	0.88559	0.36209	0.37095	0.87034	0.84191	0.053395	0.93322
ENSG00000117174	ZNHIT6	1	86115106	86174116	161	0.23689	0.61761	0.018807	0.57123	0.36531	0.12636	0.19679	0.11849	0.56069	0.39691	0.022788	0.06982	0.030775
ENSG00000171502	COL24A1	1	86194916	86622626	1809	0.55119	0.9277	0.19	0.66294	0.49159	0.12716	0.073672	0.3156	0.97926	0.24932	0.20735	0.37814	0.23222
ENSG00000122417	ODF2L	1	86814344	86862023	165	0.84652	0.34362	0.02705	0.2307	0.030609	0.58498	0.3007	0.43203	0.61	0.45218	0.30033	0.81502	0.32223
ENSG00000137975	CLCA2	1	86889769	86922241	188	0.52521	0.77253	0.021684	0.60586	0.08872	0.43359	0.32179	0.24731	0.29126	0.17935	0.10149	0.28173	0.33237
ENSG00000016490	CLCA1	1	86934051	86965972	137	0.88832	0.54222	0.7402	0.85854	0.035246	0.79575	0.44066	0.045051	0.58692	0.49598	0.44367	0.79513	0.70207
ENSG00000016602	CLCA4	1	87012761	87046437	88	0.98151	0.4194	0.78591	0.93698	0.78948	0.3819	0.034092	0.09041	0.76524	0.25007	0.62844	0.76748	0.4997
ENSG00000097033	SH3GLB1	1	87170259	87213867	99	0.52194	0.9167	0.28277	0.96697	0.39272	0.53795	0.87647	0.61779	0.1847	0.33349	0.45073	0.76061	0.59301
ENSG00000183291	SEP15	1	87328132	87380107	172	0.32041	0.48731	0.58745	0.64449	0.12432	0.42812	0.12556	0.1902	0.62784	0.52089	0.020834	0.94779	0.10563
ENSG00000153936	HS2ST1	1	87380331	87602334	554	0.51576	0.39391	0.57263	0.82701	0.1686	0.64608	0.069351	0.31559	0.42755	0.43756	0.020626	0.81267	0.10191
ENSG00000267561	RP5-1052I5.2	1	87458692	87634884	435	0.56937	0.57393	0.23525	0.89749	0.25078	0.78332	0.15726	0.37433	0.085768	0.4352	0.027429	0.24027	0.093543
ENSG00000143013	LMO4	1	87794151	87814606	44	0.75409	0.84437	0.71836	0.73864	0.15948	0.13117	0.46077	0.17522	0.42613	0.13711	0.78013	0.098583	0.69669
ENSG00000065243	PKN2	1	89149905	89301938	426	0.76372	0.83742	0.43713	0.29223	0.14709	0.79784	0.87361	0.91311	0.30187	0.53363	0.7312	0.39699	0.81447
ENSG00000137947	GTF2B	1	89318615	89357627	124	0.64384	0.78659	0.42541	0.32523	0.047955	0.89413	0.48884	0.9319	0.53887	0.32569	0.61907	0.47786	0.90503
ENSG00000137944	CCBL2	1	89401456	89458636	129	0.35899	0.79391	0.11818	0.098635	0.1514	0.85877	0.83135	0.74054	0.2277	0.63251	0.8365	0.39992	0.87817
ENSG00000213516	RBMXL1	1	89445139	89458643	21	0.16069	0.55716	0.35574	0.87533	0.74509	0.54239	0.53477	0.16726	0.44475	0.76832	0.75766	0.67236	0.38845
ENSG00000117226	GBP3	1	89472349	89488577	35	0.35978	0.087119	0.14564	0.75671	0.92977	0.3497	0.62046	0.70286	0.46446	0.71464	0.32039	0.42338	0.16306
ENSG00000117228	GBP1	1	89518002	89531043	46	0.37933	0.07204	0.30081	0.83186	0.86508	0.1664	0.37692	0.54966	0.28246	0.75783	0.31072	0.58901	0.21605
ENSG00000162645	GBP2	1	89571815	89616139	134	0.69893	0.017823	0.33583	0.9349	0.96406	0.06181	0.04904	0.29588	0.6828	0.067207	0.13951	0.64763	0.039142
ENSG00000213512	GBP7	1	89597434	89641723	102	0.79762	0.029372	0.39366	0.95669	0.97887	0.11646	0.035205	0.2559	0.69868	0.07214	0.21051	0.76531	0.074943
ENSG00000162654	GBP4	1	89646831	89664615	45	0.59564	0.017307	0.065791	0.81881	0.90865	0.10894	0.027467	0.16274	0.65342	0.013086	0.095998	0.54313	0.019055
ENSG00000154451	GBP5	1	89724633	89738544	22	0.22041	0.073086	0.87084	0.10174	0.043893	0.40557	0.96299	0.22458	0.079276	0.89681	0.81005	0.78976	0.78977
ENSG00000183347	GBP6	1	89829617	89852020	81	0.1458	0.34869	0.20885	0.71133	0.536	0.31296	0.43356	0.27274	0.28024	0.28168	0.13174	0.63671	0.077655
ENSG00000197147	LRRC8B	1	89990395	90063423	202	0.12977	0.30931	0.19511	0.32504	0.70753	0.17767	0.99379	0.78276	0.085272	0.17581	0.48873	0.067134	0.25621
ENSG00000171488	LRRC8C	1	90098631	90235462	274	0.3985	0.48614	0.0057076	0.1124	0.3582	0.66626	0.036632	0.12802	0.58041	0.090687	0.5719	0.89786	0.50328
ENSG00000271949	RP11-302M6.4	1	90098699	90398809	624	0.63753	0.49895	0.024966	0.35265	0.50982	0.59987	0.011668	0.01134	0.63956	0.0621	0.74983	0.45227	0.64963
ENSG00000171492	LRRC8D	1	90286573	90402170	202	0.72783	0.89184	0.75283	0.99617	0.99326	0.20074	0.34202	0.010721	0.90988	0.38121	0.93513	0.11804	0.9436
ENSG00000162664	ZNF326	1	90460671	90501090	66	0.88687	0.080844	0.11415	0.37613	0.23033	0.24668	0.089316	0.024703	0.71211	0.60465	0.24072	0.37535	0.27363
ENSG00000143032	BARHL2	1	91177096	91182794	12	0.17239	0.14909	0.43177	0.3894	0.63196	0.36785	0.87081	0.074169	0.24218	0.32188	0.7128	0.35935	0.61443
ENSG00000122482	ZNF644	1	91380859	91487829	213	0.4204	0.6515	0.69661	0.99598	0.12449	0.19451	0.018818	0.5619	0.81413	0.5144	0.023448	0.45854	0.096771
ENSG00000162669	HFM1	1	91726323	91870426	418	0.031456	0.4475	0.28781	0.68817	0.03348	0.4252	0.022395	0.62776	0.37533	0.19549	0.13901	0.56545	0.095749
ENSG00000097046	CDC7	1	91966408	91991321	47	0.21698	0.34398	0.28874	0.516	0.62118	0.32698	0.83319	0.18277	0.3151	0.56704	0.55794	0.69581	0.61569
ENSG00000069702	TGFBR3	1	92145902	92371892	827	0.68944	0.97693	0.080799	0.067221	0.57753	0.61535	0.41381	0.075555	0.53201	0.91844	0.6314	0.77727	0.88583
ENSG00000137948	BRDT	1	92414928	92479983	224	0.9144	0.97824	0.007922	0.14693	0.14405	0.049493	0.92971	0.83564	0.41614	0.47681	0.25215	0.045769	0.47472
ENSG00000172031	EPHX4	1	92495539	92529093	88	0.64788	0.80099	0.025322	0.53522	0.13966	0.10157	0.44767	0.90545	0.61658	0.66411	0.2883	0.074889	0.4274
ENSG00000189195	BTBD8	1	92545862	92613393	175	0.85803	0.35878	0.079012	0.60082	0.37199	0.31614	0.047626	0.96943	0.87985	0.9228	0.33782	0.0069373	0.4395
ENSG00000069712	KIAA1107	1	92632542	92650280	47	0.60492	0.79485	0.014464	0.61137	0.60219	0.237	0.2123	0.79944	0.83091	0.92818	0.35449	0.023172	0.39121
ENSG00000203910	C1orf146	1	92683497	92711370	57	0.58047	0.16996	0.4714	0.11399	0.89267	0.19292	0.017596	0.76988	0.76935	0.6529	0.48688	0.074853	0.51963
ENSG00000174842	GLMN	1	92711959	92764544	74	0.72658	0.17728	0.5642	0.10492	0.69674	0.24894	0.018174	0.75331	0.93604	0.61546	0.55408	0.036466	0.55146
ENSG00000122484	RPAP2	1	92764522	92867613	187	0.75292	0.23343	0.36983	0.11201	0.87613	0.10291	0.013662	0.83092	0.71797	0.73125	0.53485	0.048586	0.57208
ENSG00000162676	GFI1	1	92940319	92952433	29	0.63386	0.078096	0.42245	0.062689	0.87354	0.37659	0.26996	0.39027	0.57718	0.5039	0.79475	0.31614	0.60249
ENSG00000067208	EVI5	1	92974253	93257961	811	0.85112	0.047363	0.39481	0.14911	0.99113	0.20501	0.5651	0.4205	0.5412	0.77019	0.70741	0.016591	0.55282
ENSG00000122406	RPL5	1	93297582	93307481	11	0.85681	0.047751	0.64671	0.041547	0.99343	0.29303	0.77083	0.22456	0.26735	0.6167	0.62688	0.17828	0.5598
ENSG00000154511	FAM69A	1	93307724	93427057	242	0.92492	0.018971	0.48414	0.025266	0.95889	0.35695	0.46349	0.20877	0.38087	0.866	0.85563	0.50564	0.81458
ENSG00000143033	MTF2	1	93544792	93604638	125	0.56058	0.81032	0.38651	0.3717	0.88166	0.29658	0.72489	0.34783	0.05629	0.96913	0.64927	0.57627	0.47279
ENSG00000117500	TMED5	1	93615299	93646285	70	0.49757	0.55492	0.63711	0.18293	0.46966	0.59384	0.53197	0.27027	0.11951	0.95952	0.83374	0.8937	0.71807
ENSG00000122483	CCDC18	1	93645476	93744287	261	0.58289	0.46991	0.53625	0.2256	0.63696	0.63975	0.64325	0.38156	0.060856	0.97595	0.78286	0.87009	0.73119
ENSG00000117505	DR1	1	93811445	93835055	55	0.72501	0.33457	0.50197	0.29585	0.50926	0.79789	0.77678	0.27084	0.052244	0.93319	0.98505	0.84806	0.97617
ENSG00000137942	FNBP1L	1	93913688	94020218	142	0.58878	0.096652	0.22426	0.020855	0.96731	0.87983	0.8768	0.091401	0.025709	0.99911	0.9265	0.71345	0.69069
ENSG00000137936	BCAR3	1	94027347	94312706	975	0.46104	0.67793	0.59338	0.86169	0.81658	0.8064	0.77037	0.76385	0.12884	0.95544	0.91368	0.14164	0.84402
ENSG00000067334	DNTTIP2	1	94333373	94345474	62	0.59464	0.35739	0.961	0.62898	0.035601	0.31818	0.72453	0.805	0.30921	0.27305	0.6829	0.2785	0.73825
ENSG00000023909	GCLM	1	94350761	94374966	79	0.47676	0.5512	0.73159	0.2119	0.40302	0.1922	0.76792	0.61745	0.2411	0.26808	0.61556	0.095818	0.60684
ENSG00000198691	ABCA4	1	94458393	94586688	510	0.95224	0.31494	0.0081516	0.94459	0.94535	0.58667	0.40396	0.29691	0.65866	0.19757	0.4644	0.15827	0.41726
ENSG00000137962	ARHGAP29	1	94614544	94740624	247	0.53809	0.13181	0.21402	0.3081	0.792	0.98086	0.2073	0.37048	0.18722	0.46433	0.37349	0.23545	0.50065
ENSG00000117528	ABCD3	1	94883933	94984222	142	0.83208	0.7953	0.29404	0.19841	0.95591	0.5079	0.40105	0.68892	0.075642	0.62163	0.17915	0.66688	0.46139
ENSG00000117525	F3	1	94994781	95007356	22	0.68014	0.67256	0.49575	0.21915	0.8462	0.34893	0.26808	0.52348	0.32278	0.91729	0.061724	0.65924	0.37852
ENSG00000143036	SLC44A3	1	95285898	95360802	335	0.13065	0.45002	0.50197	0.51308	0.39134	0.66383	0.90995	0.75273	0.14403	0.67327	0.18493	0.69718	0.19061
ENSG00000117519	CNN3	1	95362507	95392834	134	0.20237	0.38355	0.60186	0.65908	0.95898	0.61636	0.8609	0.28869	0.35571	0.36289	0.34854	0.70531	0.34096
ENSG00000172339	ALG14	1	95439963	95538501	301	0.1339	0.80103	0.92436	0.40614	0.87936	0.63609	0.65569	0.2144	0.42665	0.78874	0.060921	0.1183	0.1891
ENSG00000152078	TMEM56	1	95582894	95663163	294	0.25399	0.97851	0.089564	0.29235	0.7132	0.63095	0.084033	0.77524	0.52623	0.45784	0.063092	0.25126	0.078875
ENSG00000271092	TMEM56-RWDD3	1	95583479	95712781	470	0.21909	0.97051	0.10237	0.14061	0.67657	0.67651	0.10245	0.83725	0.49179	0.29542	0.057822	0.38894	0.093882
ENSG00000122481	RWDD3	1	95699711	95712781	51	0.18142	0.94971	0.28192	0.059247	0.75047	0.87128	0.34577	0.87557	0.39166	0.18888	0.1546	0.81483	0.28579
ENSG00000237435	RP11-147C23.1	1	96403457	96488436	305	0.43636	0.081736	0.76758	0.21777	0.16944	0.31366	0.89923	0.37234	0.58271	0.57227	0.26104	0.81395	0.51264
ENSG00000117569	PTBP2	1	97187221	97289294	261	0.0019804	0.056894	0.56072	0.13339	0.1869	0.96731	0.92742	0.29643	0.6148	0.68	0.40072	0.38026	0.33171
ENSG00000188641	DPYD	1	97543299	98386605	2523	0.17973	0.45454	0.61239	0.43749	0.28065	0.25775	0.8178	0.16259	0.7377	0.63209	0.25678	0.81492	0.18566
ENSG00000162627	SNX7	1	99127236	99226056	376	0.73926	0.93566	0.82038	0.43847	0.11956	0.21979	0.45293	0.62385	0.47329	0.78776	0.32166	0.97366	0.53242
ENSG00000117598	LPPR5	1	99355806	99470588	495	0.12189	0.99019	0.16398	0.37294	0.35621	0.38246	0.29412	0.93446	0.71552	0.15495	0.033569	0.4919	0.11627
ENSG00000117600	LPPR4	1	99729509	99775146	141	0.21818	0.83913	0.49099	0.20237	0.99956	0.80827	0.41327	0.10318	0.65699	0.47559	0.57273	0.31061	0.36004
ENSG00000099260	PALMD	1	100111499	100160097	152	0.61511	0.054479	0.95078	0.068396	0.52632	0.34189	0.80634	0.43213	0.42271	0.52317	0.72834	0.80054	0.73442
ENSG00000156869	FRRS1	1	100174259	100232187	286	0.6467	0.46419	0.22241	0.055933	0.53345	0.69325	0.54422	0.51981	0.64947	0.20567	0.74009	0.37148	0.65774
ENSG00000162688	AGL	1	100315640	100389579	307	0.73125	0.046629	0.10908	0.80715	0.39482	0.34884	0.55483	0.87844	0.78503	0.67288	0.29285	0.082656	0.25521
ENSG00000117620	SLC35A3	1	100435345	100492535	199	0.52193	0.05075	0.70067	0.88104	0.30008	0.56934	0.96093	0.99479	0.46699	0.4418	0.52597	0.010401	0.71863
ENSG00000156875	HIAT1	1	100503653	100548933	158	0.61076	0.061931	0.72059	0.78437	0.32041	0.41627	0.81399	0.94495	0.47844	0.45362	0.442	0.012353	0.69212
ENSG00000156876	SASS6	1	100549119	100598511	157	0.65381	0.15785	0.63036	0.62009	0.2495	0.3142	0.83944	0.94403	0.64601	0.65801	0.39115	0.01663	0.65468
ENSG00000122435	TRMT13	1	100598706	100616053	47	0.42192	0.25042	0.76603	0.71494	0.18887	0.55362	0.90627	0.97402	0.89533	0.62798	0.46582	0.018092	0.76617
ENSG00000122477	LRRC39	1	100614409	100643771	69	0.65983	0.2172	0.73862	0.48304	0.31758	0.53791	0.73457	0.97134	0.71815	0.54902	0.43125	0.012482	0.70006
ENSG00000137992	DBT	1	100652475	100715390	158	0.27371	0.38632	0.87836	0.57903	0.45282	0.62355	0.88909	0.97427	0.9031	0.68632	0.60077	0.01603	0.81219
ENSG00000137996	RTCA	1	100731763	100758325	75	0.70303	0.57512	0.72135	0.65553	0.29264	0.80814	0.94133	0.58321	0.81296	0.72214	0.57161	0.2998	0.77762
ENSG00000079335	CDC14A	1	100810584	100985833	388	0.5178	0.62217	0.78412	0.026109	0.3275	0.92601	0.79916	0.6319	0.79097	0.41175	0.60042	0.3224	0.57342
ENSG00000181656	GPR88	1	101003693	101007574	9	0.90387	0.90787	0.90746	0.23069	0.17436	0.46539	0.49645	0.30699	0.78686	0.67996	0.90978	0.10341	0.92032
ENSG00000162692	VCAM1	1	101185298	101204601	32	0.093908	0.061602	0.45205	0.64265	0.65291	0.98211	0.9269	0.53124	0.58183	0.81633	0.56836	0.10361	0.82441
ENSG00000162694	EXTL2	1	101337943	101361554	28	0.36778	0.11106	0.050402	0.74676	0.011643	0.58707	0.060479	0.21412	0.4857	0.23302	0.30593	0.24156	0.15723
ENSG00000162695	SLC30A7	1	101361632	101447309	162	0.56755	0.18005	0.85713	0.38975	0.0076889	0.43562	0.009138	0.06545	0.40405	0.41981	0.18768	0.31578	0.1893
ENSG00000117543	DPH5	1	101455179	101491644	62	0.43856	0.18451	0.85987	0.43345	0.0016212	0.41947	0.027505	0.23063	0.52855	0.67025	0.26236	0.26216	0.22016
ENSG00000269175	AC093157.1	1	101455761	101457653	1	0.18493	0.4611	0.56179	0.91521	0.71789	0.44149	0.057288	0.08498	0.22847	0.20101	0.3732	0.82249	0.64962
ENSG00000170989	S1PR1	1	101702444	101707074	14	0.53354	0.59584	0.13681	0.23613	0.40427	0.34772	0.47256	0.94511	0.40334	0.74072	0.10242	0.24093	0.23239
ENSG00000118733	OLFM3	1	102268130	102462586	771	0.74051	0.60651	0.19087	0.43803	0.23822	0.29919	0.34359	0.13112	0.98443	0.81828	0.96706	0.022583	0.9943
ENSG00000060718	COL11A1	1	103342023	103574052	1185	0.1776	0.3611	0.099067	0.97639	0.79959	0.19232	0.22766	0.060124	0.61136	0.94671	0.078178	0.11015	0.15125
ENSG00000185946	RNPC3	1	104068313	104097861	50	0.48203	0.10069	0.068835	0.051088	0.11278	0.42595	0.86393	0.99373	0.39387	0.13582	0.14401	0.28646	0.22975
ENSG00000240038	AMY2B	1	104096437	104122156	40	0.16205	0.13143	0.22959	0.19351	0.0080278	0.30889	0.79634	0.9109	0.51447	0.41803	0.25593	0.11044	0.21371
ENSG00000243480	AMY2A	1	104159999	104168402	2	0.51076	0.70971	0.044557	0.16924	0.28514	0.12516	0.059714	0.3569	0.27479	0.49374	0.17645	0.99114	0.32724
ENSG00000198890	PRMT6	1	107599267	107601916	3	0.5363	0.48344	0.37512	0.68968	0.92025	0.07603	0.70115	0.0090702	0.83386	0.21562	0.87635	0.12399	0.76894
ENSG00000162631	NTNG1	1	107682629	108026080	862	0.66001	0.95343	0.62918	0.57139	0.85617	0.95131	0.21737	0.51854	0.52159	0.62394	0.94885	0.16053	0.8764
ENSG00000134215	VAV3	1	108113782	108507766	1550	0.75075	0.52871	0.72241	0.75515	0.81037	0.078033	0.18846	0.41954	0.31855	0.24291	0.11364	0.39162	0.082753
ENSG00000085491	SLC25A24	1	108676658	108743471	249	0.76709	0.014729	0.24657	0.67784	0.70097	0.55015	0.32587	0.38819	0.49088	0.017359	0.081298	0.083139	0.17467
ENSG00000196427	NBPF4	1	108765963	108786689	7	0.028168	0.26091	0.81873	0.87986	0.77227	0.60028	0.59208	0.27448	0.027431	0.010319	0.0071944	0.73376	0.01191
ENSG00000186086	NBPF6	1	108918421	109013624	18	0.19386	0.89671	0.82122	0.51818	0.61238	0.66643	0.48402	0.18513	0.97159	0.74151	0.78612	0.55694	0.73065
ENSG00000162636	FAM102B	1	109102711	109187522	171	0.83919	0.065647	0.86447	0.77298	0.26246	0.38628	0.97959	0.46866	0.53165	0.35161	0.8048	0.20847	0.88823
ENSG00000162639	HENMT1	1	109190912	109204148	26	0.79639	0.15373	0.98536	0.75892	0.44817	0.52282	0.85023	0.34254	0.16229	0.45152	0.75395	0.33183	0.68309
ENSG00000134186	PRPF38B	1	109234945	109244425	8	0.5799	0.23902	0.71585	0.87655	0.5131	0.59399	0.98353	0.39669	0.41026	0.47847	0.87972	0.39652	0.8562
ENSG00000143107	FNDC7	1	109255279	109285365	81	0.19816	0.25861	0.14813	0.21572	0.82659	0.12961	0.85207	0.19835	0.81684	0.55379	0.084893	0.057991	0.20851
ENSG00000116266	STXBP3	1	109289296	109352148	251	0.99979	0.75759	0.70987	0.46162	0.90733	0.6883	0.67569	0.10888	0.98848	0.60881	0.48392	0.021916	0.90908
ENSG00000162641	AKNAD1	1	109358520	109506106	622	0.22488	0.24867	0.62964	0.0042387	0.85293	0.61341	0.94847	0.55362	0.93899	0.065608	0.082583	0.51917	0.45103
ENSG00000121957	GPSM2	1	109417972	109477167	198	0.12814	0.16559	0.5948	0.0033009	0.93989	0.70318	0.91114	0.54415	0.87075	0.05283	0.07723	0.59481	0.37952
ENSG00000121940	CLCC1	1	109472130	109506111	144	0.19526	0.088623	0.42563	0.00067795	0.73626	0.52161	0.93702	0.47286	0.62488	0.084783	0.066525	0.81192	0.25505
ENSG00000085433	WDR47	1	109512836	109584850	225	0.47709	0.41049	0.1218	0.071085	0.50045	0.26929	0.91476	0.33309	0.118	0.2642	0.26996	0.075124	0.17913
ENSG00000197780	TAF13	1	109605108	109618624	57	0.61055	0.43855	0.78719	0.65988	0.77465	0.10377	0.96577	0.20663	0.30968	0.48667	0.41412	0.25728	0.68883
ENSG00000215717	TMEM167B	1	109632425	109639556	23	0.79315	0.81904	0.48921	0.56662	0.68617	0.12494	0.75743	0.049332	0.473	0.355	0.57904	0.90771	0.76835
ENSG00000179902	C1orf194	1	109648573	109656479	34	0.90919	0.85203	0.62892	0.57246	0.53254	0.026393	0.67523	0.41397	0.42437	0.24771	0.45011	0.84954	0.43156
ENSG00000116299	KIAA1324	1	109656301	109749401	369	0.12825	0.75412	0.74738	0.035538	0.079877	0.064673	0.89894	0.6247	0.43821	0.43102	0.10123	0.90206	0.11825
ENSG00000031698	SARS	1	109756540	109780791	50	0.019651	0.48092	0.99383	0.55656	0.013846	0.094234	0.4615	0.57531	0.88555	0.16347	0.015423	0.68067	0.010192
ENSG00000143126	CELSR2	1	109792641	109818372	84	0.048723	0.035128	0.52549	0.52297	0.33532	0.5124	0.55244	0.66357	0.5292	0.3179	0.12954	0.40561	0.10927
ENSG00000134222	PSRC1	1	109822178	109825808	7	0.063926	0.21169	0.60205	0.62981	0.19277	0.053375	0.20245	0.22533	0.13264	0.18521	0.003523	0.55155	0.0096324
ENSG00000221986	MYBPHL	1	109834987	109849663	43	0.19756	0.43268	0.3123	0.96884	0.21249	0.11321	0.3372	0.16708	0.013163	0.75949	0.034443	0.46641	0.054355
ENSG00000134243	SORT1	1	109852192	109940573	144	0.4516	0.96014	0.12304	0.58147	0.42583	0.20754	0.4113	0.72036	0.12365	0.68819	0.12822	0.16554	0.12211
ENSG00000143106	PSMA5	1	109941653	109969062	48	0.44391	0.85541	0.092765	0.58494	0.45401	0.20699	0.60756	0.34363	0.090089	0.75763	0.15861	0.17456	0.11783
ENSG00000143028	SYPL2	1	110009180	110024759	50	0.47392	0.86352	0.11356	0.85408	0.58146	0.27047	0.57579	0.92718	0.19783	0.68621	0.1829	0.090325	0.13856
ENSG00000162650	ATXN7L2	1	110026101	110035426	12	0.60616	0.94767	0.096129	0.29673	0.70737	0.13967	0.23464	0.70123	0.28929	0.46412	0.076136	0.20397	0.076629
ENSG00000174151	CYB561D1	1	110036674	110045554	16	0.67767	0.86041	0.41765	0.12188	0.48625	0.94197	0.41616	0.21725	0.77582	0.22187	0.47447	0.27733	0.62328
ENSG00000181754	AMIGO1	1	110046797	110052360	10	0.39137	0.33491	0.094878	0.12649	0.14587	0.212	0.32226	0.51436	0.11648	0.14769	0.05174	0.6622	0.041237
ENSG00000156097	GPR61	1	110082494	110091028	11	0.88381	0.12763	0.23783	0.86509	0.68179	0.57931	0.6119	0.43197	0.66225	0.19273	0.47102	0.18091	0.56557
ENSG00000065135	GNAI3	1	110091233	110136975	88	0.78613	0.025004	0.25493	0.69526	0.26495	0.16555	0.20027	0.44323	0.52548	0.17197	0.12614	0.29244	0.12529
ENSG00000134183	GNAT2	1	110145889	110155679	27	0.78958	0.053193	0.095402	0.71719	0.93303	0.01052	0.57498	0.34461	0.96992	0.084977	0.14039	0.43002	0.081358
ENSG00000116337	AMPD2	1	110158726	110174673	35	0.99597	0.47591	0.26412	0.62492	0.21909	0.19716	0.16173	0.57343	0.30153	0.12612	0.42626	0.23227	0.30361
ENSG00000168765	GSTM4	1	110198703	110208118	29	0.77476	0.5078	0.13558	0.98325	0.79085	0.13191	0.76539	0.72864	0.45724	0.23345	0.60293	0.55706	0.59319
ENSG00000213366	GSTM2	1	110210644	110252171	80	0.23483	0.32044	0.095299	0.83101	0.81798	0.12009	0.26033	0.4441	0.045571	0.57865	0.0072229	0.90244	0.042341
ENSG00000134184	GSTM1	1	110230436	110251661	34	0.02596	0.12264	0.056593	0.87031	0.53195	0.032261	0.31111	0.83575	0.026184	0.48704	0.0004398	0.84048	0.0065573
ENSG00000134201	GSTM5	1	110254864	110318050	172	0.81594	0.16447	0.49993	0.87924	0.9664	0.1683	0.59341	0.98316	0.19444	0.99784	0.64257	0.9769	0.63303
ENSG00000134202	GSTM3	1	110276554	110284384	18	0.35206	0.36686	0.73035	0.82741	0.99133	0.732	0.65396	0.90057	0.087427	0.85811	0.71387	0.89653	0.56714
ENSG00000198758	EPS8L3	1	110292702	110306649	48	0.94475	0.51593	0.85058	0.43094	0.93414	0.38779	0.94848	0.89346	0.11164	0.959	0.77165	0.93383	0.73978
ENSG00000184371	CSF1	1	110452864	110473614	44	0.090385	0.59308	0.92418	0.06297	0.71284	0.032962	0.82122	0.62645	0.22541	0.14821	0.33804	0.98901	0.12122
ENSG00000168710	AHCYL1	1	110527308	110566357	46	0.48324	0.074534	0.61369	0.31766	0.75061	0.47886	0.69287	0.65052	0.39902	0.011745	0.86771	0.58978	0.55347
ENSG00000143093	STRIP1	1	110574199	110617263	68	0.66845	0.22555	0.48015	0.32407	0.19583	0.28491	0.67698	0.64079	0.077545	0.31917	0.97687	0.99337	0.79365
ENSG00000156150	ALX3	1	110602616	110613322	20	0.63583	0.44694	0.38885	0.41218	0.19056	0.32681	0.65878	0.55671	0.058236	0.5089	0.99227	0.87323	0.75278
ENSG00000186150	UBL4B	1	110655062	110656569	1	0.086112	0.30401	0.88653	0.95119	0.54699	0.41948	0.61379	0.25741	0.45568	0.6012	0.32804	0.77343	0.31902
ENSG00000197106	SLC6A17	1	110693108	110744824	131	0.52065	0.251	0.037579	0.49423	0.81437	0.032075	0.63516	0.36071	0.13812	0.71826	0.36947	0.85184	0.086925
ENSG00000116396	KCNC4	1	110753965	110825722	261	0.76654	0.49012	0.35252	0.64589	0.42934	0.50436	0.21253	0.82986	0.17633	0.76119	0.27641	0.14854	0.37057
ENSG00000162775	RBM15	1	110881128	110889299	12	0.72171	0.4971	0.59855	0.86352	0.76263	0.99667	0.30225	0.26762	0.12811	0.9541	0.61147	0.25333	0.58802
ENSG00000168679	SLC16A4	1	110905470	110933704	76	0.61539	0.36654	0.92811	0.97425	0.87846	0.92219	0.51606	0.18461	0.49163	0.99655	0.96599	0.46584	0.9587
ENSG00000134248	LAMTOR5	1	110943871	110950564	20	0.37765	0.11761	0.87269	0.90969	0.96716	0.79314	0.48766	0.37567	0.74647	0.9575	0.82176	0.33107	0.97497
ENSG00000143125	PROK1	1	110993822	110999976	21	0.76773	0.82259	0.53406	0.92328	0.33077	0.88194	0.65395	0.33312	0.8595	0.85351	0.73557	0.75578	0.6143
ENSG00000143105	KCNA10	1	111059839	111061797	6	0.25186	0.74894	0.20849	0.10693	0.69245	0.0073314	0.27167	0.37586	0.03282	0.092046	0.18953	0.80534	0.16014
ENSG00000177301	KCNA2	1	111136202	111174096	109	0.25728	0.27349	0.26537	0.67275	0.58962	0.64616	0.17228	0.46921	0.71893	0.90909	0.33953	0.35547	0.84556
ENSG00000177272	KCNA3	1	111214310	111217655	2	0.70818	0.38558	0.389	0.33557	0.70222	0.78302	0.28625	0.65988	0.94014	0.57218	0.30442	0.31046	0.47749
ENSG00000143119	CD53	1	111415775	111442550	101	0.06291	0.43936	0.13802	0.95699	0.29209	0.24708	0.45537	0.90108	0.36654	0.40661	0.090488	0.29792	0.068574
ENSG00000121931	LRIF1	1	111489807	111506701	23	0.5186	0.78819	0.28388	0.92186	0.89795	0.3319	0.53813	0.45942	0.59411	0.32444	0.29743	0.77939	0.19228
ENSG00000156171	DRAM2	1	111659955	111682838	65	0.0023	0.32606	0.86805	0.74624	0.066021	0.1224	0.94828	0.20202	0.74359	0.082316	0.047069	0.57985	0.03141
ENSG00000134255	CEPT1	1	111682249	111727724	89	0.088413	0.98176	0.70269	0.36054	0.029387	0.93527	0.96034	0.53004	0.43824	0.72502	0.42799	0.85368	0.63375
ENSG00000162777	DENND2D	1	111729796	111747157	48	0.0909	0.95875	0.71986	0.51792	0.21766	0.64589	0.37732	0.36988	0.78491	0.77845	0.91904	0.8405	0.56718
ENSG00000064886	CHI3L2	1	111743393	111786062	165	0.95727	0.48238	0.31777	0.72458	0.74485	0.31819	0.48801	0.95246	0.82465	0.0107	0.62599	0.4116	0.63836
ENSG00000134216	CHIA	1	111833484	111863188	218	0.77059	0.49783	0.28946	0.08039	0.34736	0.30893	0.063338	0.74873	0.53328	0.10638	0.44985	0.57499	0.40392
ENSG00000173947	PIFO	1	111888910	111895635	28	0.82878	0.27037	0.28054	0.41434	0.47435	0.51454	0.14517	0.25916	0.37584	0.79477	0.42866	0.8765	0.84756
ENSG00000085465	OVGP1	1	111956936	111970399	47	0.58779	0.51543	0.47579	0.17305	0.074381	0.22389	0.75244	0.11873	0.23584	0.71827	0.6424	0.1654	0.50071
ENSG00000116455	WDR77	1	111982512	111991998	19	0.64999	0.2068	0.37665	0.59163	0.84138	0.40614	0.7585	0.32583	0.6598	0.53774	0.60735	0.18936	0.46383
ENSG00000116459	ATP5F1	1	111991486	112005395	32	0.57618	0.29807	0.61537	0.31414	0.32426	0.49084	0.8388	0.43657	0.55824	0.5436	0.56576	0.18764	0.34867
ENSG00000143110	C1orf162	1	112016414	112021134	11	0.42699	0.48673	0.71551	0.15617	0.16462	0.2436	0.48943	0.043343	0.31429	0.42229	0.88354	0.38763	0.46509
ENSG00000121933	ADORA3	1	112025970	112106584	302	0.5966	0.036067	0.60071	0.48541	0.99856	0.02102	0.18018	0.35056	0.67708	0.94553	0.47964	0.10868	0.39392
ENSG00000116473	RAP1A	1	112084840	112259313	616	0.35689	0.23536	0.0026868	0.06	0.021814	0.68074	0.39622	0.326	0.35832	0.0081174	0.33715	0.15035	0.46412
ENSG00000197852	FAM212B	1	112223252	112298446	299	0.27383	0.23086	0.0068698	0.1202	0.053868	0.46004	0.56868	0.58613	0.43973	0.020994	0.31408	0.33431	0.52528
ENSG00000064703	DDX20	1	112297867	112310638	56	0.75064	0.25232	0.41571	0.27361	0.87688	0.39648	0.72443	0.93478	0.49298	0.37082	0.58651	0.50669	0.59168
ENSG00000171385	KCND3	1	112313284	112531777	741	0.20167	0.54952	0.67257	0.45105	0.95111	0.42429	0.61706	0.89665	0.34705	0.20351	0.0806	0.91324	0.044373
ENSG00000143079	CTTNBP2NL	1	112938803	113006078	178	0.34439	0.25385	0.67819	0.98415	0.65777	0.99532	0.96224	0.4213	0.38055	0.59736	0.12223	0.44992	0.61143
ENSG00000134245	WNT2B	1	113009163	113072787	187	0.75064	0.021796	0.63089	0.95426	0.94208	0.31541	0.73081	0.069287	0.7832	0.10373	0.29839	0.91209	0.32953
ENSG00000007341	ST7L	1	113066140	113163447	254	0.95564	0.17085	0.59239	0.67884	0.35938	0.47611	0.19599	0.9535	0.69133	0.094025	0.20913	0.85189	0.3222
ENSG00000116489	CAPZA1	1	113161795	113214241	100	0.95202	0.20778	0.5554	0.75484	0.33548	0.52845	0.27695	0.97043	0.8279	0.15327	0.26875	0.73346	0.3908
ENSG00000155363	MOV10	1	113215763	113243368	63	0.96589	0.21199	0.38052	0.81428	0.20175	0.59354	0.4284	0.97455	0.83136	0.092795	0.29115	0.80318	0.43109
ENSG00000155366	RHOC	1	113243728	113250056	19	0.59522	0.34521	0.47013	0.88123	0.06392	0.58537	0.76333	0.23345	0.72597	0.16424	0.28616	0.91415	0.48585
ENSG00000271810	RP11-426L16.10	1	113245236	113254055	25	0.53241	0.3915	0.54707	0.75211	0.087217	0.56306	0.82128	0.33521	0.52867	0.24025	0.417	0.91868	0.56266
ENSG00000155367	PPM1J	1	113252616	113258099	12	0.13047	0.4288	0.76844	0.19689	0.70145	0.61187	0.99428	0.76711	0.10802	0.94822	0.72764	0.23971	0.89312
ENSG00000184599	FAM19A3	1	113263041	113269857	20	0.18267	0.52396	0.27573	0.33998	0.20532	0.76991	0.95241	0.67797	0.076059	0.86322	0.92367	0.84702	0.97664
ENSG00000155380	SLC16A1	1	113454469	113499635	81	0.24505	0.43438	0.55971	0.011616	0.73317	0.71886	0.80581	0.75858	0.42034	0.9826	0.66123	0.58275	0.86511
ENSG00000198799	LRIG2	1	113615831	113674882	136	0.2767	0.84205	0.28843	0.025656	0.83063	0.73434	0.95367	0.96759	0.12685	0.81706	0.68874	0.093081	0.71495
ENSG00000081026	MAGI3	1	113933371	114228545	719	0.71416	0.53073	0.8664	0.31647	0.27017	0.05925	0.048029	0.055833	0.97416	0.85299	0.63628	0.68813	0.69934
ENSG00000116793	PHTF1	1	114239453	114302111	122	0.54459	0.2185	0.58527	0.1008	0.4768	0.16917	0.21063	0.037791	0.9274	0.90938	0.69925	0.76028	0.59588
ENSG00000081019	RSBN1	1	114304454	114355098	87	0.5523	0.38315	0.81001	0.067784	0.40779	0.15236	0.2117	0.031755	0.97804	0.8272	0.78406	0.8852	0.815
ENSG00000134242	PTPN22	1	114356433	114414381	125	0.50262	0.38171	0.89691	0.062229	0.49571	0.133	0.26	0.068587	0.98704	0.88562	0.62622	0.68927	0.6311
ENSG00000188761	BCL2L15	1	114420790	114430169	27	0.97162	0.22268	0.98501	0.13804	0.47838	0.94286	0.9789	0.83156	0.89162	0.66548	0.90576	0.73678	0.91821
ENSG00000134262	AP4B1	1	114437370	114447823	19	0.9686	0.25453	0.93203	0.26922	0.65759	0.80148	0.63047	0.24639	0.91718	0.81143	0.94769	0.73796	0.94936
ENSG00000118655	DCLRE1B	1	114447763	114456708	16	0.95217	0.057199	0.98693	0.055571	0.3819	0.86454	0.90923	0.53836	0.91069	0.87197	0.92482	0.69955	0.92894
ENSG00000163349	HIPK1	1	114471814	114520426	78	0.85022	0.48037	0.80158	0.74463	0.066375	0.91112	0.25711	0.30998	0.93759	0.69801	0.85096	0.66593	0.97216
ENSG00000116774	OLFML3	1	114522063	114524876	7	0.99039	0.73729	0.88672	0.49212	0.20326	0.77128	0.85317	0.62517	0.86369	0.84595	0.96804	0.91853	0.95415
ENSG00000134207	SYT6	1	114631913	114696541	288	0.86631	0.041957	0.92906	0.93177	0.58246	0.78569	0.9691	0.43146	0.052225	0.7302	0.93733	0.56821	0.71992
ENSG00000197323	TRIM33	1	114935399	115053781	399	0.82607	0.54305	0.0097025	0.14152	0.52235	0.03735	0.95202	0.46444	0.036803	0.21596	0.15146	0.65252	0.050979
ENSG00000116752	BCAS2	1	115110178	115124260	39	0.57656	0.28716	0.15827	0.042849	0.33915	0.29212	0.87173	0.68867	0.62359	0.34878	0.52481	0.28555	0.4164
ENSG00000175984	DENND2C	1	115125469	115213043	255	0.72543	0.37156	0.041323	0.029168	0.5585	0.042675	0.88684	0.34294	0.11044	0.10172	0.18549	0.53315	0.046141
ENSG00000116748	AMPD1	1	115215719	115238239	73	0.56555	0.42097	0.21174	0.032791	0.6697	0.086733	0.86725	0.70519	0.68211	0.35165	0.66837	0.51792	0.43055
ENSG00000213281	NRAS	1	115247090	115259515	22	0.69373	0.16268	0.020023	0.10109	0.69544	0.0024213	0.65917	0.34677	0.040874	0.066914	0.076036	0.22385	0.015238
ENSG00000009307	CSDE1	1	115259534	115301297	95	0.47712	0.030124	0.055793	0.14667	0.8679	0.012889	0.67754	0.39597	0.11261	0.23624	0.22108	0.13761	0.10865
ENSG00000052723	SIKE1	1	115312100	115323306	12	0.66494	0.056077	0.88046	0.81807	0.084359	0.17956	0.17424	0.29009	0.61256	0.70717	0.36713	0.36423	0.32635
ENSG00000198765	SYCP1	1	115397424	115537991	382	0.83429	0.27739	0.31299	0.01838	0.90001	0.086677	0.83221	0.50734	0.38216	0.74759	0.54415	0.83288	0.18429
ENSG00000134200	TSHB	1	115572415	115576941	26	0.63967	0.42711	0.85945	0.047342	0.93786	0.34001	0.74777	0.75867	0.76734	0.56049	0.78816	0.49093	0.6146
ENSG00000134198	TSPAN2	1	115590632	115632121	174	0.67372	0.46581	0.68043	0.064373	0.80259	0.14177	0.84456	0.37327	0.17607	0.74935	0.55717	0.83661	0.12552
ENSG00000134259	NGF	1	115828539	115880857	186	0.16738	0.32386	0.25486	0.029971	0.16734	0.55361	0.55187	0.20057	0.18351	0.11491	0.52968	0.66939	0.32251
ENSG00000173218	VANGL1	1	116184574	116240845	191	0.8874	0.83404	0.49057	0.075539	0.64368	0.24632	0.79615	0.70667	0.34053	0.71596	0.38576	0.4549	0.77916
ENSG00000118729	CASQ2	1	116242628	116311402	356	0.20443	0.26657	0.21626	0.12278	0.87765	0.1408	0.72103	0.22118	0.051122	0.69614	0.2977	0.7437	0.38065
ENSG00000177551	NHLH2	1	116378998	116386538	22	0.045175	0.30662	0.18007	0.049124	0.027126	0.1927	0.38569	0.17303	0.52383	0.27693	0.15686	0.28913	0.12591
ENSG00000163393	SLC22A15	1	116519119	116612675	265	0.70581	0.58435	0.778	0.54601	0.79358	0.67941	0.57511	0.11576	0.35224	0.73001	0.78515	0.47916	0.67426
ENSG00000173212	MAB21L3	1	116654376	116677861	86	0.60711	0.53761	0.27385	0.67739	0.72194	0.58064	0.098572	0.11622	0.96385	0.61039	0.89643	0.58816	0.9844
ENSG00000163399	ATP1A1	1	116915290	116952883	71	0.89458	0.25757	0.47348	0.37371	0.10186	0.99034	0.70132	0.74789	0.26744	0.1811	0.089953	0.71394	0.34883
ENSG00000269279	AL136376.1	1	116915890	116926718	26	0.77582	0.30169	0.51961	0.31523	0.087742	0.86955	0.72063	0.65196	0.33497	0.17392	0.086815	0.51281	0.36807
ENSG00000116815	CD58	1	117057157	117113661	52	0.37627	0.42193	0.98557	0.089784	0.77495	0.93274	0.085028	0.59368	0.3063	0.9262	0.52995	0.89003	0.74377
ENSG00000143061	IGSF3	1	117117031	117210375	138	0.71615	0.52054	0.13746	0.61162	0.73573	0.42913	0.29247	0.18113	0.35635	0.28569	0.49845	0.063669	0.21519
ENSG00000203864	C1orf137	1	117236734	117249225	13	0.28294	0.40572	0.12978	0.042846	0.84917	0.82571	0.90636	0.24424	0.48938	0.28797	0.53298	0.047111	0.41142
ENSG00000116824	CD2	1	117297007	117311850	35	0.61719	0.86998	0.43075	0.37625	0.17838	0.13604	0.44688	0.25943	0.47234	0.19283	0.20745	0.84134	0.2247
ENSG00000134247	PTGFRN	1	117452679	117532980	263	0.1985	0.79585	0.72028	0.62157	0.74561	0.86311	0.63496	0.76754	0.94806	0.65825	0.63339	0.86298	0.3165
ENSG00000134256	CD101	1	117544382	117579167	101	0.3725	0.40695	0.86538	0.67192	0.82897	0.88243	0.75487	0.77092	0.6463	0.83987	0.69869	0.29234	0.74436
ENSG00000116830	TTF2	1	117602925	117650075	115	0.24267	0.2488	0.7243	0.23943	0.56451	0.50854	0.64319	0.63529	0.36862	0.51087	0.3557	0.79669	0.20754
ENSG00000134253	TRIM45	1	117653682	117665209	39	0.63549	0.71573	0.28739	0.15288	0.34885	0.35238	0.48848	0.28443	0.64001	0.34848	0.68719	0.48919	0.53045
ENSG00000134258	VTCN1	1	117686209	117753556	208	0.82096	0.89388	0.95315	0.5154	0.69432	0.93508	0.1166	0.12757	0.57307	0.70308	0.93471	0.28134	0.83822
ENSG00000198162	MAN1A2	1	117910071	118071494	509	0.50286	0.84992	0.23706	0.71445	0.26902	0.58992	0.19784	0.3019	0.38117	0.18568	0.85884	0.012774	0.57852
ENSG00000183508	FAM46C	1	118148556	118170994	84	0.46782	0.26552	0.54563	0.22546	0.62701	0.58479	0.82718	0.44938	0.025626	0.29627	0.8368	0.29747	0.95125
ENSG00000196505	GDAP2	1	118406107	118472253	69	0.64964	0.37792	0.41529	0.4344	0.17928	0.79726	0.60543	0.56892	0.51652	0.84395	0.8312	0.91328	0.75418
ENSG00000065183	WDR3	1	118472343	118509165	51	0.9901	0.4074	0.60482	0.45055	0.27591	0.50333	0.84825	0.3336	0.80013	0.61234	0.89828	0.93671	0.92542
ENSG00000155761	SPAG17	1	118496484	118727846	465	0.47352	0.6894	0.12758	0.77161	0.012861	0.44421	0.83848	0.4693	0.57058	0.49001	0.60885	0.99054	0.44924
ENSG00000092607	TBX15	1	119425669	119532179	329	0.06662	0.86005	0.28877	0.88204	0.22139	0.78519	0.81451	0.92605	0.37523	0.11683	0.54161	0.45356	0.26093
ENSG00000116874	WARS2	1	119573839	119683294	309	0.080427	0.53084	0.70889	0.83298	0.45907	0.36299	0.96845	0.74919	0.23794	0.33747	0.72837	0.47947	0.47241
ENSG00000116882	HAO2	1	119911402	119936753	64	0.36741	0.50353	0.75251	0.36331	0.0093094	0.17336	0.2769	0.49518	0.82659	0.12784	0.58689	0.83927	0.41294
ENSG00000203859	HSD3B2	1	119957554	119965658	28	0.57873	0.63061	0.37442	0.51753	0.32249	0.13302	0.58003	0.4948	0.5004	0.35904	0.15402	0.65853	0.26244
ENSG00000203857	HSD3B1	1	120049821	120057681	23	0.3296	0.074452	0.60512	0.00049148	0.21694	0.12809	0.54817	0.10779	0.49537	0.10026	0.035552	0.64139	0.028736
ENSG00000143067	ZNF697	1	120162045	120190396	75	0.0071235	0.65128	0.74511	0.03123	0.35302	0.26642	0.22045	0.93327	0.57076	0.17671	0.68156	0.7769	0.84424
ENSG00000092621	PHGDH	1	120202421	120286838	233	0.75172	0.055544	0.12604	0.80538	0.016554	0.89145	0.51507	0.15134	0.53944	0.4878	0.22358	0.65843	0.41884
ENSG00000134240	HMGCS2	1	120290619	120311528	64	0.19211	0.31637	0.12536	0.70979	0.14526	0.88885	0.35715	0.44487	0.90549	0.88517	0.16448	0.37888	0.29073
ENSG00000134193	REG4	1	120336641	120354283	59	0.63136	0.64188	0.4155	0.4172	0.49466	0.058401	0.71019	0.28845	0.033139	0.013565	0.054445	0.05053	0.08291
ENSG00000134249	ADAM30	1	120436156	120439118	5	0.12688	0.21141	0.06153	0.59174	0.81683	0.71913	0.24066	0.68578	0.5039	0.75486	0.95312	0.033101	0.78108
ENSG00000134250	NOTCH2	1	120454176	120612240	151	0.13659	0.28445	0.023982	0.51267	0.74853	0.41531	0.14599	0.65891	0.33416	0.20462	0.25861	0.036339	0.20318
ENSG00000188610	FAM72B	1	120837756	120855681	5	0.93998	0.61694	0.77218	0.20575	0.38891	0.67423	0.1869	0.85131	0.92506	0.18469	0.64015	0.45954	0.84524
ENSG00000198019	FCGR1B	1	120926979	120935937	3	0.95424	0.74964	0.28466	0.51038	0.41965	0.42499	0.017335	0.60612	0.34156	0.8727	0.28325	0.17186	0.37355
ENSG00000168614	NBPF9	1	144811744	144830413	10	0.96282	0.71706	0.41793	0.34691	0.86524	0.12441	0.015144	0.90826	0.94457	0.025203	0.057684	0.48206	0.065302
ENSG00000178104	PDE4DIP	1	144836157	145076186	18	0.96694	0.45777	0.49933	0.44768	0.89884	0.16889	0.019352	0.94905	0.88688	0.031521	0.059961	0.59093	0.0654
ENSG00000255168	RP11-458D21.5	1	145209145	145319796	9	0.086937	0.97743	0.51619	0.73643	0.96852	0.20577	0.51186	0.83351	0.99983	0.91688	0.81275	0.74372	0.74542
ENSG00000163386	NBPF10	1	145289772	145370303	12	0.014254	0.95227	0.20123	0.70459	0.95513	0.15604	0.54243	0.84901	0.99853	0.82107	0.1343	0.78552	0.27897
ENSG00000168509	HFE2	1	145413095	145417545	2	0.74074	0.52813	0.77242	0.41082	0.98184	0.33971	0.66899	0.39066	0.95592	0.5014	0.65095	0.5249	0.84477
ENSG00000117289	TXNIP	1	145438469	145442635	6	0.59738	0.65161	0.57098	0.8858	0.98656	0.63441	0.70777	0.59227	0.49913	0.43244	0.25854	0.852	0.50109
ENSG00000121851	POLR3GL	1	145456236	145470388	3	0.059938	0.80591	0.037272	0.79491	0.73329	0.34125	0.86382	0.75107	0.67732	0.50723	0.53393	0.2781	0.53668
ENSG00000181039	ANKRD34A	1	145470508	145475646	3	0.52717	0.44393	0.82573	0.4574	0.74829	0.67741	0.5053	0.42362	0.78981	0.35842	0.19573	0.64858	0.36619
ENSG00000152022	LIX1L	1	145477085	145501669	16	0.29555	0.59822	0.57084	0.43354	0.9146	0.47587	0.95307	0.47858	0.93379	0.3547	0.34855	0.61049	0.62507
ENSG00000131795	RBM8A	1	145507598	145513536	4	0.048498	0.80328	0.29624	0.92595	0.77153	0.097139	0.74628	0.45082	0.96998	0.31689	0.076779	0.91078	0.12058
ENSG00000131779	PEX11B	1	145516252	145523730	3	0.16322	0.81613	0.20274	0.72336	0.82142	0.45126	0.83827	0.45723	0.84338	0.37131	0.59969	0.69009	0.65262
ENSG00000143127	ITGA10	1	145524891	145543868	13	0.15256	0.25566	0.21053	0.84437	0.57508	0.39739	0.93358	0.74813	0.82654	0.57144	0.15377	0.4612	0.32649
ENSG00000198483	ANKRD35	1	145549230	145568526	38	0.37336	0.74933	0.41688	0.17154	0.27884	0.83255	0.2347	0.74626	0.087769	0.16764	0.55182	0.64428	0.78165
ENSG00000131788	PIAS3	1	145575233	145586546	3	0.69668	0.38188	0.82914	0.1654	0.52524	0.68551	0.16192	0.4916	0.16267	0.39388	0.63236	0.73235	0.73476
ENSG00000186364	NUDT17	1	145586115	145589439	3	0.2166	0.44331	0.38982	0.99077	0.20668	0.89038	0.49828	0.59985	0.2031	0.1867	0.32845	0.80118	0.41388
ENSG00000186141	POLR3C	1	145592605	145611025	20	0.18604	0.46607	0.29854	0.81198	0.15354	0.72328	0.45719	0.67323	0.24602	0.13842	0.25632	0.8483	0.53072
ENSG00000121848	RNF115	1	145611036	145696218	128	0.35807	0.54001	0.53123	0.45368	0.28911	0.90163	0.38371	0.83062	0.15056	0.28841	0.36951	0.65474	0.67583
ENSG00000117281	CD160	1	145695798	145715614	24	0.20981	0.45412	0.44684	0.61082	0.24229	0.78357	0.38946	0.77353	0.16923	0.1836	0.20971	0.80063	0.48701
ENSG00000174827	PDZK1	1	145726918	145764074	6	0.72993	0.39959	0.86903	0.51795	0.40449	0.76525	0.68232	0.58476	0.072318	0.52741	0.64036	0.47738	0.93039
ENSG00000117262	GPR89A	1	145764411	145827103	7	0.76406	0.7001	0.52038	0.66125	0.51252	0.34162	0.50952	0.62701	0.35043	0.6718	0.98796	0.59017	0.96401
ENSG00000131791	PRKAB2	1	146626685	146644129	65	0.76102	0.0038663	0.62348	0.55447	0.88319	0.7214	0.12228	0.30928	0.84189	0.85599	0.88525	0.45258	0.92417
ENSG00000131781	FMO5	1	146646930	146714700	394	0.86672	0.039766	0.55734	0.57115	0.67409	0.61547	0.1862	0.60106	0.63593	0.84976	0.92054	0.50579	0.72529
ENSG00000131778	CHD1L	1	146714291	146767443	243	0.85588	0.087263	0.23145	0.75509	0.67824	0.97416	0.13904	0.21341	0.65937	0.97476	0.81781	0.049212	0.76234
ENSG00000116128	BCL9	1	147013182	147098017	296	0.47512	0.70769	0.014996	0.84351	0.46702	0.51608	0.26951	0.69172	0.92413	0.60826	0.64196	0.92648	0.45203
ENSG00000162836	ACP6	1	147101453	147142618	124	0.32996	0.85729	0.28793	0.7215	0.18359	0.1685	0.43109	0.081321	0.96747	0.49003	0.36591	0.57576	0.26489
ENSG00000143140	GJA5	1	147228332	147245484	50	0.66458	0.14397	0.48533	0.0087735	0.99963	0.65449	0.14772	0.59602	0.71367	0.61365	0.73569	0.59465	0.82176
ENSG00000121634	GJA8	1	147374946	147381393	32	0.75981	0.58264	0.87733	0.4655	0.66186	0.93503	0.55655	0.39014	0.57025	0.61549	0.93471	0.93085	0.97454
ENSG00000188092	GPR89B	1	147400506	147465753	40	0.2121	0.8536	0.86985	0.36168	0.66276	0.25734	0.94004	0.68626	0.52361	0.56352	0.92761	0.94789	0.71267
ENSG00000203836	NBPF24	1	147574428	147634886	1	0.98558	0.74025	0.21099	0.94159	0.4169	0.35284	0.15372	0.98356	0.13206	0.76139	0.87312	0.12992	0.99361
ENSG00000203815	FAM231D	1	149675978	149676609	1	0.93806	0.47314	0.82071	0.36021	0.33928	0.31616	0.12709	0.73996	0.9953	0.97075	0.47152	0.52519	0.3487
ENSG00000203814	HIST2H2BF	1	149754245	149783928	18	0.88514	0.44413	0.92955	0.16398	0.95619	0.041968	0.061538	0.13442	0.54505	0.67223	0.96202	0.87711	0.36583
ENSG00000184678	HIST2H2BE	1	149856010	149858232	3	0.99643	0.69563	0.74295	0.55621	0.64752	0.41403	0.16948	0.58601	0.74471	0.14216	0.73496	0.40169	0.93673
ENSG00000178096	BOLA1	1	149859440	149872351	28	0.74378	0.63012	0.69908	0.44261	0.56433	0.35409	0.10124	0.34385	0.61184	0.30332	0.55281	0.34845	0.72379
ENSG00000159164	SV2A	1	149874870	149889434	21	0.41137	0.48356	0.64779	0.34709	0.75245	0.16344	0.16239	0.093473	0.97179	0.41961	0.92474	0.85389	0.96439
ENSG00000143368	SF3B4	1	149895209	149900236	12	0.90991	0.57975	0.6057	0.2717	0.60414	0.26959	0.16057	0.4117	0.84481	0.1987	0.78429	0.51311	0.76932
ENSG00000014914	MTMR11	1	149900543	149908791	17	0.84895	0.20165	0.65665	0.21117	0.44479	0.28674	0.16621	0.37097	0.92545	0.18867	0.79709	0.79657	0.89877
ENSG00000163113	OTUD7B	1	149909705	149982625	91	0.34845	0.31603	0.39985	0.43361	0.50203	0.26064	0.24331	0.4402	0.84458	0.25083	0.76456	0.8406	0.90815
ENSG00000136631	VPS45	1	150039369	150117505	136	0.16174	0.46583	0.51062	0.32441	0.35203	0.64405	0.97385	0.5166	0.058408	0.094154	0.30252	0.44902	0.26101
ENSG00000023902	PLEKHO1	1	150121373	150136916	38	0.18698	0.31371	0.90787	0.40003	0.30781	0.79714	0.81179	0.61955	0.040779	0.089951	0.20801	0.217	0.26035
ENSG00000143401	ANP32E	1	150190717	150208504	37	0.14627	0.034359	0.16863	0.81646	0.32843	0.26275	0.97297	0.73266	0.15433	0.25393	0.5389	0.24987	0.49799
ENSG00000118298	CA14	1	150229554	150237478	7	0.57589	0.47249	0.48634	0.58607	0.21405	0.65432	0.40281	0.66997	0.73013	0.93461	0.638	0.082348	0.60427
ENSG00000117362	APH1A	1	150237804	150241980	2	0.25154	0.084488	0.89579	0.29567	0.036824	0.78906	0.55922	0.58133	0.2437	0.17683	0.63211	0.21278	0.61732
ENSG00000118292	C1orf54	1	150240600	150253327	22	0.4326	0.22287	0.65526	0.58249	0.13947	0.48497	0.61434	0.24537	0.63583	0.27201	0.61928	0.4512	0.90581
ENSG00000159208	C1orf51	1	150254953	150259505	10	0.49769	0.25681	0.91159	0.7555	0.20822	0.17643	0.4868	0.11613	0.91232	0.23316	0.61931	0.20976	0.7842
ENSG00000187145	MRPS21	1	150266289	150281414	71	0.78634	0.52197	0.52616	0.80471	0.16807	0.34449	0.51889	0.46994	0.7801	0.51849	0.62296	0.53531	0.50263
ENSG00000117360	PRPF3	1	150293925	150325671	105	0.49522	0.44794	0.49003	0.68982	0.28287	0.50605	0.39603	0.34544	0.55651	0.3356	0.58633	0.50749	0.41532
ENSG00000163125	RPRD2	1	150335567	150449042	431	0.38192	0.52577	0.57143	0.59496	0.30474	0.53335	0.49441	0.36839	0.64264	0.16693	0.5854	0.67504	0.30857
ENSG00000143374	TARS2	1	150459887	150480078	83	0.56687	0.41658	0.67041	0.67759	0.19394	0.40662	0.61441	0.41629	0.63739	0.22666	0.61965	0.5985	0.42061
ENSG00000143369	ECM1	1	150480538	150486265	15	0.68273	0.19346	0.44203	0.92751	0.19823	0.19611	0.44109	0.38137	0.58112	0.38374	0.42323	0.29962	0.31265
ENSG00000143382	ADAMTSL4	1	150521884	150533413	34	0.31019	0.88546	0.51333	0.33035	0.18528	0.24252	0.21692	0.61744	0.59709	0.041561	0.057057	0.21396	0.030425
ENSG00000225996	AL356356.1	1	150521897	150524367	3	0.15662	0.75404	0.45049	0.41813	0.059954	0.17724	0.1274	0.1347	0.94854	0.69595	0.48698	0.37212	0.45235
ENSG00000143384	MCL1	1	150547032	150552066	10	0.68905	0.67753	0.3852	0.8984	0.51333	0.53999	0.59392	0.037169	0.73365	0.50632	0.81064	0.74136	0.51399
ENSG00000143420	ENSA	1	150573327	150602088	69	0.7708	0.84936	0.30428	0.84129	0.25223	0.16183	0.20133	0.15987	0.36081	0.31395	0.50509	0.58733	0.1237
ENSG00000143457	GOLPH3L	1	150618701	150669630	166	0.98122	0.76781	0.16715	0.86685	0.048363	0.0041286	0.043859	0.3678	0.26988	0.64406	0.051619	0.5837	0.016851
ENSG00000143452	HORMAD1	1	150670536	150693364	79	0.99583	0.92545	0.13358	0.98562	0.053896	0.0044681	0.030925	0.4188	0.26044	0.51891	0.039493	0.55119	0.0136
ENSG00000163131	CTSS	1	150702672	150738433	91	0.98673	0.75062	0.25019	0.88203	0.067116	0.010723	0.14404	0.27788	0.28607	0.72022	0.069318	0.58396	0.044695
ENSG00000143387	CTSK	1	150768684	150780799	13	0.98246	0.81218	0.18421	0.9218	0.075151	0.036921	0.5295	0.25647	0.25294	0.49839	0.12759	0.50597	0.12596
ENSG00000143437	ARNT	1	150782181	150849244	136	0.87859	0.73676	0.55121	0.84817	0.13613	0.03271	0.68742	0.34255	0.30433	0.75414	0.15808	0.68797	0.17459
ENSG00000143379	SETDB1	1	150898739	150937213	77	0.90946	0.54769	0.31647	0.83234	0.16759	0.030355	0.43811	0.13899	0.48448	0.52969	0.14767	0.56878	0.11475
ENSG00000143418	CERS2	1	150933059	150947479	39	0.89201	0.6558	0.34077	0.88268	0.17353	0.025315	0.48105	0.1303	0.35943	0.8485	0.19792	0.48101	0.16827
ENSG00000143412	ANXA9	1	150954493	150968110	44	0.93488	0.79835	0.46077	0.80138	0.34726	0.15158	0.62444	0.3788	0.14758	0.11567	0.25278	0.56293	0.2802
ENSG00000143409	FAM63A	1	150969025	150980851	26	0.71303	0.74943	0.89254	0.55043	0.33923	0.14309	0.81953	0.095463	0.052617	0.36448	0.45786	0.34023	0.35686
ENSG00000143363	PRUNE	1	150980896	151008189	92	0.52376	0.86853	0.7634	0.66431	0.41003	0.18578	0.74932	0.0027571	0.31071	0.81673	0.26623	0.14146	0.4031
ENSG00000163141	BNIPL	1	151009046	151020076	33	0.97944	0.96132	0.3218	0.31649	0.84001	0.22729	0.2531	0.017811	0.44796	0.97219	0.53493	0.067601	0.49535
ENSG00000143443	C1orf56	1	151020216	151024462	4	0.842	0.28741	0.5121	0.93872	0.5176	0.91872	0.33889	0.40877	0.12149	0.83275	0.99473	0.2213	0.99266
ENSG00000197622	CDC42SE1	1	151023447	151042801	35	0.86024	0.79558	0.62173	0.42388	0.76153	0.8336	0.27896	0.19533	0.8736	0.82534	0.9832	0.019783	0.98669
ENSG00000213190	MLLT11	1	151030234	151040970	19	0.83857	0.70264	0.4941	0.30215	0.86223	0.80373	0.22907	0.21429	0.7878	0.69294	0.99646	0.020062	0.99893
ENSG00000143458	GABPB2	1	151043054	151098018	147	0.72637	0.71955	0.66849	0.34186	0.66075	0.76283	0.43476	0.15018	0.82248	0.90913	0.97635	0.022311	0.99057
ENSG00000143434	SEMA6C	1	151104161	151119104	43	0.83746	0.63224	0.55841	0.40393	0.84443	0.47746	0.47336	0.37804	0.62932	0.89223	0.95373	0.074656	0.98683
ENSG00000163154	TNFAIP8L2	1	151129105	151132225	4	0.70715	0.96781	0.44419	0.7792	0.53586	0.48411	0.65593	0.3494	0.42139	0.8008	0.8031	0.11295	0.82904
ENSG00000163156	SCNM1	1	151129140	151142773	16	0.99388	0.73689	0.2852	0.86976	0.78883	0.38872	0.55902	0.9023	0.40597	0.67119	0.81225	0.11865	0.80782
ENSG00000163155	LYSMD1	1	151132224	151138424	9	0.98511	0.48844	0.46112	0.66946	0.67549	0.39385	0.71042	0.96061	0.32524	0.4133	0.78128	0.25627	0.76116
ENSG00000163157	TMOD4	1	151142462	151148760	5	0.92618	0.90685	0.10841	0.57196	0.12959	0.68965	0.25386	0.48052	0.99443	0.82231	0.77719	0.4616	0.64833
ENSG00000163159	VPS72	1	151142463	151167797	21	0.99768	0.84083	0.33331	0.87125	0.10879	0.37654	0.16389	0.95947	0.99878	0.96344	0.78491	0.39524	0.87233
ENSG00000143398	PIP5K1A	1	151170425	151222012	79	0.96546	0.30262	0.57586	0.97501	0.13289	0.39963	0.21419	0.5669	0.48553	0.81695	0.98531	0.23565	0.73278
ENSG00000159352	PSMD4	1	151227179	151239955	19	0.87591	0.24578	0.38635	0.83225	0.15797	0.38747	0.18674	0.61457	0.57077	0.67757	0.86915	0.23572	0.63361
ENSG00000232671	RP11-126K1.2	1	151252500	151254405	4	0.50135	0.23049	0.4565	0.63919	0.60555	0.24939	0.49746	0.66326	0.51149	0.18262	0.44661	0.17015	0.064784
ENSG00000143373	ZNF687	1	151254094	151264656	11	0.75901	0.7065	0.37533	0.93085	0.65115	0.46795	0.34336	0.41365	0.47519	0.49893	0.34204	0.38824	0.28831
ENSG00000143393	PI4KB	1	151264273	151300191	40	0.85024	0.57847	0.35678	0.99355	0.31951	0.66551	0.32657	0.22544	0.47942	0.51039	0.69279	0.54552	0.48501
ENSG00000143390	RFX5	1	151313116	151319833	7	0.95499	0.33517	0.2777	0.79608	0.46852	0.56528	0.21258	0.34855	0.64634	0.53171	0.79682	0.32283	0.75398
ENSG00000143416	SELENBP1	1	151336778	151345209	20	0.62056	0.41097	0.77902	0.8175	0.50368	0.89941	0.58806	0.31351	0.49185	0.16986	0.75314	0.11912	0.78031
ENSG00000159377	PSMB4	1	151372010	151374420	2	0.59774	0.52414	0.32449	0.75797	0.58133	0.13265	0.77972	0.82362	0.99746	0.69957	0.75775	1.7924e-05	0.95841
ENSG00000143442	POGZ	1	151375200	151431941	85	0.63473	0.50249	0.3375	0.82904	0.6998	0.11113	0.92383	0.7677	0.91725	0.52588	0.71059	1.7177e-05	0.90215
ENSG00000143375	CGN	1	151482986	151511168	44	0.82236	0.24081	0.65593	0.2098	0.41989	0.40677	0.84159	0.51749	0.23823	0.060389	0.2685	0.42811	0.37002
ENSG00000143367	TUFT1	1	151512781	151556059	108	0.55978	0.30413	0.17417	0.093795	0.21288	0.33257	0.74337	0.24441	0.015688	0.00036704	0.19497	0.12734	0.29295
ENSG00000143376	SNX27	1	151584541	151671567	176	0.22163	0.37425	0.01965	0.73768	0.24055	0.29114	0.44485	0.59515	0.11699	0.52157	0.76614	0.4306	0.97239
ENSG00000159409	CELF3	1	151674880	151689290	25	0.28064	0.49538	0.01347	0.6026	0.18315	0.16538	0.43037	0.68448	0.11909	0.38918	0.51997	0.47031	0.65546
ENSG00000240510	AL589765.1	1	151682909	151702070	40	0.32511	0.84938	0.007004	0.39774	0.11939	0.092343	0.66189	0.6866	0.22436	0.26484	0.59767	0.88922	0.71948
ENSG00000178796	RIIAD1	1	151682909	151702281	40	0.32511	0.84938	0.007004	0.39774	0.11939	0.092343	0.66189	0.6866	0.22436	0.26484	0.59767	0.88922	0.71948
ENSG00000143436	MRPL9	1	151732119	151736040	12	0.21614	0.80654	0.035989	0.11822	0.27868	0.016845	0.37912	0.73226	0.088047	0.095112	0.27227	0.73552	0.28122
ENSG00000143450	OAZ3	1	151735445	151743808	24	0.39468	0.79105	0.32556	0.2852	0.023119	0.032064	0.78019	0.65804	0.97837	0.18615	0.21862	0.75925	0.25722
ENSG00000182134	TDRKH	1	151742583	151763892	63	0.36655	0.75542	0.40842	0.35019	0.015631	0.043699	0.95619	0.61429	0.79407	0.28402	0.34682	0.43529	0.34684
ENSG00000213171	LINGO4	1	151772740	151778630	6	0.16738	0.99795	0.1291	0.83618	0.082181	0.87873	0.75255	0.2506	0.70677	0.59756	0.62047	0.51086	0.71438
ENSG00000143365	RORC	1	151778547	151804348	65	0.24135	0.55428	0.50862	0.43925	0.46562	0.95036	0.92805	0.83955	0.71045	0.5123	0.50895	0.5549	0.63417
ENSG00000225556	C2CD4D	1	151810295	151813033	5	0.14619	0.051231	0.40697	0.64314	0.34725	0.56786	0.55112	0.72806	0.54211	0.37832	0.22074	0.096254	0.25887
ENSG00000196407	THEM5	1	151819739	151826173	13	0.28609	0.5271	0.16628	0.85793	0.21857	0.30977	0.74265	0.47072	0.3291	0.2738	0.3058	0.55553	0.18744
ENSG00000159445	THEM4	1	151846060	151882284	94	0.9896	0.91851	0.78298	0.99817	0.80994	0.66409	0.79352	0.028099	0.66959	0.077775	0.41901	0.60196	0.59379
ENSG00000197747	S100A10	1	151955391	151966866	22	0.93062	0.63963	0.67643	0.69044	0.54048	0.24774	0.96224	0.098559	0.38095	0.84473	0.27181	0.63653	0.3294
ENSG00000163191	S100A11	1	152004982	152020383	24	0.99019	0.66032	0.92804	0.79323	0.96926	0.12194	0.71277	0.60442	0.2759	0.64841	0.91922	0.034568	0.77222
ENSG00000182898	TCHHL1	1	152056620	152061540	2	0.92622	0.94669	0.61858	0.77392	0.91025	0.37822	0.41333	0.48066	0.67116	0.92727	0.66548	0.54819	0.46168
ENSG00000159450	TCHH	1	152078793	152086556	9	0.84146	0.69931	0.9844	0.49499	0.50774	0.087246	0.91246	0.59456	0.52522	0.63157	0.8997	0.54561	0.66817
ENSG00000215853	RPTN	1	152126071	152131704	6	0.90147	0.87479	0.63103	0.90931	0.76506	0.40177	0.93903	0.058989	0.77696	0.67345	0.91456	0.36473	0.77614
ENSG00000197915	HRNR	1	152184558	152196669	44	0.58905	0.84086	0.0061274	0.36022	0.060809	0.2438	0.64053	0.18752	0.83043	0.68061	0.24836	0.75096	0.32652
ENSG00000143631	FLG	1	152274651	152297679	78	0.60093	0.78142	0.0043508	0.8089	0.18844	0.55782	0.60719	0.19807	0.66941	0.58934	0.2296	0.61375	0.44914
ENSG00000143520	FLG2	1	152321211	152332482	18	0.88828	0.39229	0.034839	0.53308	0.64707	0.47548	0.20477	0.15083	0.20346	0.65737	0.22865	0.83741	0.27965
ENSG00000143536	CRNN	1	152381719	152386739	6	0.96944	0.64266	0.021854	0.6763	0.51336	0.84558	0.3978	0.032512	0.05738	0.30033	0.33821	0.8829	0.32075
ENSG00000186207	LCE5A	1	152483320	152484653	4	0.79093	0.53799	0.18873	0.42495	0.41928	0.084774	0.94834	0.17059	0.13191	0.90522	0.15843	0.61842	0.17103
ENSG00000169509	CRCT1	1	152486978	152488486	6	0.75495	0.67849	0.039287	0.59975	0.2334	0.061562	0.62093	0.10682	0.090341	0.88301	0.057349	0.67668	0.12035
ENSG00000185966	LCE3E	1	152538130	152539248	1	0.62467	0.7881	0.43495	0.39759	0.24587	0.91068	0.4895	0.91951	0.98896	0.28119	0.99423	0.56925	0.85126
ENSG00000163202	LCE3D	1	152551857	152552980	3	0.65401	0.92518	0.78532	0.45312	0.5086	0.76515	0.85728	0.67647	0.94578	0.89326	0.81182	0.88165	0.95571
ENSG00000187223	LCE2D	1	152635872	152637135	6	0.87413	0.74606	0.36161	0.16327	0.086819	0.95017	0.46276	0.94013	0.16405	0.94996	0.99587	0.024552	0.96808
ENSG00000187180	LCE2C	1	152647771	152649050	4	0.58382	0.76266	0.82576	0.11728	0.10155	0.73115	0.22262	0.74869	0.073875	0.91528	0.91487	0.093807	0.78062
ENSG00000159455	LCE2B	1	152647771	152659877	47	0.55904	0.31982	0.096729	0.30971	0.29547	0.29898	0.44264	0.95885	0.40335	0.52993	0.51053	0.0016933	0.30095
ENSG00000187173	LCE2A	1	152670840	152671918	4	0.80692	0.50769	0.36784	0.29485	0.12379	0.57336	0.26431	0.81903	0.1946	0.29947	0.87502	0.0065733	0.54972
ENSG00000187170	LCE4A	1	152680636	152681967	6	0.0063707	0.41604	0.45527	0.46052	0.76848	0.15969	0.17465	0.86357	0.62165	0.0063326	0.43514	9.5093e-05	0.010556
ENSG00000198854	C1orf68	1	152691998	152692905	7	0.054386	0.38382	0.086914	0.1831	0.36453	0.45472	0.21055	0.83264	0.9429	0.7346	0.33123	0.77888	0.53795
ENSG00000203786	KPRP	1	152730506	152734529	9	0.20472	0.29621	0.1799	0.94993	0.56829	0.83443	0.57477	0.42451	0.7942	0.85332	0.93549	0.90203	0.44173
ENSG00000240386	LCE1F	1	152748848	152749445	2	0.23213	0.32615	0.19399	0.99101	0.83472	0.8495	0.59994	0.39585	0.88016	0.84117	0.89456	0.98846	0.59327
ENSG00000186226	LCE1E	1	152758690	152760902	12	0.853	0.10958	0.15644	0.78142	0.43758	0.89249	0.67922	0.70131	0.99186	0.9748	0.99672	0.37195	0.82346
ENSG00000197084	LCE1C	1	152777311	152779107	13	0.3196	0.082007	0.096652	0.54898	0.35585	0.99528	0.77039	0.42483	0.9155	0.8813	0.99681	0.45008	0.7966
ENSG00000196734	LCE1B	1	152784447	152785585	1	0.14085	0.13696	0.45058	0.21345	0.6032	0.20986	0.088984	0.22313	0.99977	0.31126	0.33763	0.90823	0.29233
ENSG00000186844	LCE1A	1	152799949	152800573	1	0.24501	0.66233	0.13744	0.12637	0.25356	0.075612	0.94468	0.6166	0.97331	0.024913	0.15112	0.86326	0.17924
ENSG00000235942	LCE6A	1	152815344	152816459	2	0.7968	0.83753	0.84905	0.4966	0.045033	0.87351	0.74677	0.57154	0.29347	0.68078	0.24625	0.74984	0.45668
ENSG00000163206	SMCP	1	152850793	152857523	4	0.88962	0.058587	0.97291	0.55988	0.51094	0.94827	0.23735	0.86263	0.42151	0.62069	0.68888	0.0039215	0.43994
ENSG00000163207	IVL	1	152881021	152884362	15	0.96866	0.24801	0.99617	0.098995	0.78085	0.98712	0.35866	0.8899	0.096582	0.30907	0.98575	0.37809	0.52217
ENSG00000184148	SPRR4	1	152943142	152945050	3	0.049719	0.60062	0.31032	0.63275	0.94708	0.94138	0.31943	0.10895	0.33663	0.6111	0.94751	0.53888	0.73813
ENSG00000169474	SPRR1A	1	152956557	152958289	8	0.35792	0.42748	0.54954	0.62204	0.86828	0.77541	0.57507	0.048295	0.7639	0.9909	0.69124	0.71267	0.79198
ENSG00000163209	SPRR3	1	152974223	152976332	22	0.42521	0.86888	0.54781	0.73051	0.73374	0.93573	0.91873	0.051016	0.40914	0.87424	0.8246	0.79351	0.97871
ENSG00000169469	SPRR1B	1	153003678	153005376	20	0.56838	0.67599	0.46009	0.81602	0.74929	0.74765	0.62084	0.12003	0.5859	0.60904	0.5631	0.94126	0.75335
ENSG00000163216	SPRR2D	1	153012201	153014407	11	0.70612	0.79566	0.75102	0.92855	0.9893	0.95497	0.70087	0.12247	0.60623	0.9513	0.57626	0.93832	0.89085
ENSG00000241794	SPRR2A	1	153028589	153030013	2	0.351	0.69303	0.67746	0.79154	0.90215	0.9563	0.28836	0.36108	0.65707	0.7069	0.89567	0.62401	0.93448
ENSG00000196805	SPRR2B	1	153042700	153113927	237	0.15123	0.95325	0.74208	0.35891	0.79153	0.99916	0.46356	0.31135	0.9604	0.12179	0.9129	0.72299	0.95845
ENSG00000203785	SPRR2E	1	153065611	153078660	45	0.15352	0.82365	0.87736	0.066915	0.37834	0.89436	0.63912	0.67085	0.78603	0.36113	0.62469	0.59521	0.91955
ENSG00000244094	SPRR2F	1	153084590	153085991	2	0.11547	0.45803	0.38241	0.91767	0.69469	0.85841	0.96024	0.51813	0.90205	0.019064	0.98117	0.12889	0.63036
ENSG00000159516	SPRR2G	1	153122058	153123345	4	0.30667	0.89287	0.9315	0.085011	0.71434	0.7413	0.6906	0.2057	0.77145	0.0094075	0.67858	0.75234	0.64678
ENSG00000203784	LELP1	1	153175919	153177596	2	0.29129	0.74194	0.5937	0.055223	0.99951	0.77946	0.64708	0.087223	0.67811	0.50391	0.27173	0.068435	0.66663
ENSG00000203783	PRR9	1	153190060	153191793	5	0.42037	0.18766	0.3273	0.36635	0.24203	0.12926	0.051009	0.19651	0.082774	0.038628	0.051495	0.90362	0.017079
ENSG00000203782	LOR	1	153232176	153234598	10	0.66937	0.47643	0.53436	0.39134	0.26173	0.84423	0.16468	0.16221	0.26514	0.38661	0.76916	0.35979	0.20409
ENSG00000159527	PGLYRP3	1	153270338	153283194	36	0.57928	0.56065	0.90176	0.5107	0.20539	0.85626	0.038282	0.00029161	0.17136	0.005252	0.04959	0.76148	0.016926
ENSG00000163218	PGLYRP4	1	153302596	153321316	89	0.6512	0.33731	0.93884	0.43355	0.32269	0.8734	0.12128	0.01938	0.30241	0.020534	0.14954	0.71271	0.083112
ENSG00000163220	S100A9	1	153330330	153333503	2	0.96995	0.010583	0.13714	0.13501	0.7402	0.43606	0.35917	0.030776	0.40508	0.042703	0.33618	0.11902	0.70375
ENSG00000163221	S100A12	1	153346184	153348125	1	0.76576	0.53679	0.52629	0.89645	0.56751	0.48211	0.92356	0.63705	0.53919	0.23601	0.41551	0.76452	0.28837
ENSG00000143546	S100A8	1	153362508	153363664	2	0.33616	0.85923	0.48059	0.60889	0.11961	0.56834	0.59251	0.80331	0.73679	0.47772	0.6314	0.75895	0.51243
ENSG00000184330	S100A7A	1	153389000	153395701	16	0.71276	0.23186	0.41951	0.29949	0.93087	0.70312	0.45937	0.95842	0.62957	0.10005	0.33163	0.95619	0.17291
ENSG00000197364	S100A7L2	1	153409534	153412425	10	0.055834	0.44678	0.20541	0.10143	0.46852	0.52911	0.44544	0.60788	0.64779	0.098617	0.24091	0.60214	0.069575
ENSG00000143556	S100A7	1	153430220	153433177	9	0.0071502	0.28304	0.16872	0.043389	0.50454	0.51342	0.06978	0.13275	0.56605	0.27812	0.06988	0.40122	0.034869
ENSG00000197956	S100A6	1	153507075	153508720	2	0.2479	0.3082	0.88695	0.40306	0.66305	0.68605	0.60601	0.78068	0.4402	0.21822	0.40628	0.69668	0.52602
ENSG00000196420	S100A5	1	153509623	153514241	7	0.29515	0.54187	0.68021	0.68776	0.62038	0.62002	0.39273	0.77333	0.61473	0.17759	0.25364	0.92482	0.38248
ENSG00000196154	S100A4	1	153516089	153522612	29	0.27278	0.62198	0.48911	0.54565	0.37062	0.92431	0.22827	0.38843	0.42882	0.32667	0.69754	0.26807	0.54798
ENSG00000188015	S100A3	1	153519805	153521848	18	0.28272	0.64217	0.47539	0.52599	0.33375	0.85982	0.20973	0.35004	0.42985	0.3338	0.6803	0.21062	0.54443
ENSG00000196754	S100A2	1	153533584	153540366	13	0.36296	0.74129	0.10613	0.99421	0.14499	0.75171	0.26511	0.4414	0.44285	0.21858	0.71236	0.2167	0.69054
ENSG00000188643	S100A16	1	153579362	153585621	15	0.49241	0.28244	0.018325	0.46195	0.84058	0.78181	0.19763	0.47553	0.88081	0.82256	0.35923	0.40167	0.3231
ENSG00000189334	S100A14	1	153586731	153589462	6	0.80099	0.15847	0.017678	0.51279	0.93795	0.44595	0.45176	0.39204	0.6596	0.66608	0.33294	0.45611	0.305
ENSG00000189171	S100A13	1	153591263	153606568	39	0.85334	0.54921	0.029788	0.37159	0.61961	0.64514	0.27647	0.28235	0.74303	0.49233	0.20162	0.14894	0.1699
ENSG00000160678	S100A1	1	153600402	153604513	11	0.93152	0.90404	0.021174	0.41696	0.37119	0.67344	0.47833	0.31934	0.91122	0.36142	0.19461	0.15882	0.19667
ENSG00000160679	CHTOP	1	153606525	153618782	32	0.56351	0.5811	0.11532	0.46971	0.31131	0.52159	0.27863	0.56652	0.99487	0.57088	0.31556	0.39576	0.26057
ENSG00000143553	SNAPIN	1	153631130	153634306	7	0.97636	0.75146	0.12083	0.75512	0.30904	0.7586	0.68084	0.61402	0.65294	0.69293	0.88349	0.27805	0.7385
ENSG00000143621	ILF2	1	153634512	153643524	12	0.54517	0.44949	0.028376	0.77576	0.41996	0.62659	0.61664	0.67282	0.98154	0.53341	0.96268	0.64114	0.71137
ENSG00000169418	NPR1	1	153651113	153666468	24	0.86523	0.74326	0.063696	0.69604	0.80454	0.65192	0.50679	0.9202	0.96723	0.66208	0.79775	0.3083	0.59731
ENSG00000143624	INTS3	1	153700543	153746555	81	0.021107	0.50041	0.46087	0.65244	0.4115	0.20518	0.93886	0.90844	0.080272	0.013534	0.16878	0.6041	0.04971
ENSG00000143554	SLC27A3	1	153746830	153752633	7	0.45377	0.1947	0.99908	0.89099	0.24625	0.47739	0.49523	0.53337	0.64958	0.033386	0.35429	0.64855	0.86311
ENSG00000143614	GATAD2B	1	153777201	153895451	231	0.10381	0.13921	0.87398	0.76397	0.42619	0.30975	0.10735	0.37064	0.6899	0.083189	0.067377	0.13692	0.19667
ENSG00000198837	DENND4B	1	153901977	153919172	22	0.048513	0.18219	0.83984	0.7283	0.48348	0.14343	0.078328	0.31823	0.60269	0.032928	0.040931	0.16769	0.062027
ENSG00000160741	CRTC2	1	153920145	153931101	14	0.056658	0.27802	0.84018	0.67853	0.59372	0.15688	0.15941	0.93109	0.95872	0.042078	0.094901	0.25874	0.094556
ENSG00000143570	SLC39A1	1	153931575	153940188	12	0.092256	0.11136	0.92576	0.81404	0.26387	0.080524	0.1984	0.61215	0.68089	0.016942	0.10264	0.1621	0.098357
ENSG00000143578	CREB3L4	1	153940010	153946839	9	0.13846	0.20537	0.95963	0.79268	0.52781	0.061704	0.25294	0.68845	0.93776	0.010313	0.16179	0.24246	0.080237
ENSG00000143543	JTB	1	153946745	153950164	2	0.18573	0.24963	0.96706	0.86943	0.80502	0.099431	0.13823	0.10875	0.83104	0.057105	0.14375	0.16037	0.14286
ENSG00000143545	RAB13	1	153954127	153958834	5	0.25064	0.6661	0.98284	0.83279	0.44239	0.024719	0.052229	0.68285	0.8805	0.058505	0.10249	0.36244	0.10744
ENSG00000177954	RPS27	1	153963235	153964626	5	0.015961	0.57339	0.98559	0.66252	0.27982	0.23026	0.34632	0.63103	0.92888	0.0030125	0.21306	0.22873	0.22657
ENSG00000143552	NUP210L	1	153965161	154127592	278	0.011187	0.19631	0.9774	0.7576	0.36755	0.027692	0.46937	0.59586	0.48425	0.017589	0.083665	0.52933	0.042442
ENSG00000143549	TPM3	1	154127784	154167124	71	0.18045	0.16975	0.93176	0.77228	0.32428	0.2087	0.98941	0.46045	0.23532	0.036595	0.37806	0.96094	0.1934
ENSG00000163263	C1orf189	1	154171848	154178809	3	0.031796	0.44092	0.21149	0.35671	0.15955	0.097303	0.6894	0.75491	0.027031	0.001886	0.014728	0.97736	0.0040276
ENSG00000143612	C1orf43	1	154179182	154193104	27	0.050795	0.81894	0.92083	0.54055	0.16109	0.019429	0.94166	0.36031	0.010184	0.0014141	0.067774	0.64055	0.010751
ENSG00000143569	UBAP2L	1	154192655	154243986	93	0.073685	0.39	0.94703	0.54517	0.27545	0.060862	0.96581	0.65985	0.021702	0.0044548	0.073601	0.9556	0.028207
ENSG00000143575	HAX1	1	154244987	154248351	3	0.51892	0.70163	0.77184	0.75275	0.008788	0.37878	0.84823	0.80885	0.35675	0.033271	0.25514	0.9816	0.26321
ENSG00000143595	AQP10	1	154293566	154297801	12	0.8686	0.097617	0.83451	0.72378	0.051137	0.57193	0.89661	0.51519	0.80373	0.063394	0.27573	0.037546	0.34255
ENSG00000143515	ATP8B2	1	154298029	154323783	70	0.84637	0.58342	0.95347	0.78213	0.25839	0.75992	0.95167	0.47999	0.39133	0.063414	0.28865	0.24461	0.30744
ENSG00000160712	IL6R	1	154377669	154441926	207	0.22228	0.92435	0.87303	0.80838	0.12926	0.3308	0.065329	0.10312	0.87857	0.19686	0.22422	0.4955	0.096415
ENSG00000169291	SHE	1	154442248	154474589	48	0.2832	0.80433	0.48133	0.77137	0.31999	0.27087	0.46564	0.07937	0.98591	0.61772	0.090082	0.75835	0.096279
ENSG00000163239	TDRD10	1	154474695	154520623	186	0.33189	0.73935	0.46333	0.68538	0.24371	0.29667	0.33662	0.096	0.98324	0.71459	0.10463	0.81638	0.13099
ENSG00000160714	UBE2Q1	1	154521053	154531504	17	0.30759	0.83094	0.33998	0.82178	0.60916	0.19365	0.61456	0.066293	0.8836	0.38766	0.031651	0.76159	0.058253
ENSG00000160716	CHRNB2	1	154540257	154552502	24	0.41209	0.82995	0.53297	0.80256	0.084357	0.5445	0.40912	0.96288	0.26469	0.7557	0.21362	0.74414	0.27258
ENSG00000160710	ADAR	1	154554538	154600475	105	0.42262	0.91733	0.88469	0.86857	0.25681	0.37297	0.30239	0.43337	0.26604	0.31507	0.24399	0.2469	0.47359
ENSG00000143603	KCNN3	1	154669931	154842756	572	0.029471	0.93407	0.22176	0.55225	0.54083	0.38785	0.0081269	0.033823	0.25771	0.27047	0.3897	0.79702	0.068537
ENSG00000163344	PMVK	1	154897210	154909467	26	0.35812	0.91887	0.8991	0.8596	0.67984	0.70621	0.71182	0.048478	0.4932	0.49286	0.69945	0.32339	0.92112
ENSG00000163346	PBXIP1	1	154916552	154928599	14	0.53838	0.84634	0.2228	0.94401	0.92788	0.17342	0.60644	0.00052076	0.87899	0.68494	0.55619	0.49287	0.36955
ENSG00000163348	PYGO2	1	154929502	154936329	5	0.73754	0.27089	0.66181	0.61774	0.86259	0.73233	0.7439	0.14111	0.28187	0.82434	0.8989	0.94354	0.75253
ENSG00000160691	SHC1	1	154934774	154946871	14	0.76253	0.84492	0.75955	0.63004	0.81603	0.62105	0.78351	0.046542	0.13426	0.38656	0.91435	0.72445	0.6948
ENSG00000173207	CKS1B	1	154947129	154951725	3	0.24364	0.67443	0.55042	0.61283	0.66019	0.38746	0.68857	0.16874	0.34187	0.66101	0.58836	0.30073	0.81319
ENSG00000160688	FLAD1	1	154955814	154965587	18	0.9891	0.94037	0.95605	0.88164	0.76904	0.74029	0.79561	0.096445	0.1059	0.43073	0.97025	0.70606	0.93028
ENSG00000160685	ZBTB7B	1	154975127	154990998	22	0.6851	0.42714	0.38105	0.38608	0.26586	0.16267	0.66367	0.16142	0.29266	0.67794	0.53157	0.80071	0.13143
ENSG00000163354	DCST2	1	154990996	155006257	32	0.60274	0.16672	0.77751	0.077801	0.44908	0.011141	0.92374	0.083946	0.45691	0.1914	0.25863	0.34084	0.030496
ENSG00000163357	DCST1	1	155006300	155023406	30	0.66645	0.34976	0.73245	0.25848	0.58188	0.036536	0.90193	0.086202	0.5344	0.71894	0.32769	0.49087	0.077654
ENSG00000143537	ADAM15	1	155023042	155035252	25	0.66373	0.59863	0.65205	0.95057	0.31162	0.16275	0.44637	0.89409	0.68927	0.48547	0.98557	0.22422	0.7778
ENSG00000243364	EFNA4	1	155036207	155042029	6	0.32594	0.81317	0.36331	0.67701	0.054669	0.483	0.8512	0.95763	0.87684	0.71689	0.94534	0.031064	0.7444
ENSG00000251246	EFNA3	1	155036224	155059283	45	0.57879	0.094099	0.073612	0.84865	0.12419	0.34313	0.93775	0.50767	0.31833	0.069651	0.98447	0.029223	0.35187
ENSG00000143590	EFNA3	1	155036224	155060014	47	0.56504	0.095436	0.083261	0.87152	0.12622	0.35452	0.94089	0.50886	0.33947	0.079184	0.98833	0.028359	0.37463
ENSG00000169242	EFNA1	1	155099936	155107333	16	0.29066	0.087426	0.18929	0.75919	0.25793	0.81237	0.89437	0.019495	0.26101	0.2835	0.64639	0.17408	0.32724
ENSG00000169241	SLC50A1	1	155107820	155111329	3	0.059674	0.50108	0.63512	0.4184	0.47247	0.66338	0.72916	0.015124	0.31501	0.7845	0.6511	0.54002	0.2746
ENSG00000163463	KRTCAP2	1	155141884	155145951	12	0.38016	0.02176	0.39196	0.64302	0.38325	0.81627	0.88548	0.042693	0.25472	0.54291	0.96864	0.36522	0.6954
ENSG00000273088	RP11-201K10.3	1	155141885	155159748	35	0.25634	0.10224	0.14651	0.16537	0.28116	0.39911	0.94241	0.013723	0.42751	0.41971	0.96832	0.2702	0.42466
ENSG00000163462	TRIM46	1	155145873	155157447	18	0.22066	0.33478	0.13206	0.10094	0.19649	0.25156	0.87641	0.0097703	0.58966	0.45073	0.89662	0.17763	0.31471
ENSG00000185499	MUC1	1	155158300	155162707	8	0.52228	0.045487	0.025755	0.74802	0.53192	0.17164	0.81573	0.16791	0.28493	0.52336	0.56467	0.71583	0.19634
ENSG00000169231	THBS3	1	155165379	155178842	20	0.29297	0.27968	0.12886	0.2471	0.49576	0.38194	0.99505	0.10375	0.33066	0.38789	0.83671	0.70694	0.39715
ENSG00000173171	MTX1	1	155178490	155183615	6	0.4597	0.38781	0.2295	0.68681	0.24687	0.52414	0.66489	0.14685	0.29175	0.91087	0.93559	0.29047	0.7637
ENSG00000177628	GBA	1	155204243	155214490	19	0.52255	0.07778	0.49096	0.49191	0.31477	0.32138	0.77085	0.70116	0.65446	0.30647	0.83979	0.49182	0.33834
ENSG00000160767	FAM189B	1	155216996	155225274	22	0.35354	0.12108	0.15398	0.5577	0.25454	0.56528	0.46015	0.89451	0.81212	0.50549	0.57748	0.56764	0.30296
ENSG00000116521	SCAMP3	1	155225770	155232221	14	0.73282	0.053407	0.18188	0.3724	0.3162	0.72893	0.40029	0.47795	0.88187	0.33309	0.58132	0.50572	0.27485
ENSG00000176444	CLK2	1	155232659	155248282	22	0.77718	0.073972	0.14434	0.69737	0.66339	0.89764	0.54917	0.66576	0.86739	0.63139	0.81932	0.63218	0.51578
ENSG00000143630	HCN3	1	155247374	155259639	26	0.76633	0.073231	0.22529	0.62994	0.52339	0.89193	0.40925	0.22334	0.80029	0.79329	0.73829	0.55572	0.48893
ENSG00000143627	PKLR	1	155259630	155271225	18	0.98243	0.11648	0.17303	0.53095	0.21874	0.96419	0.37242	0.41097	0.61148	0.81751	0.93866	0.35788	0.67522
ENSG00000160752	FDPS	1	155278539	155290457	14	0.96455	0.40087	0.24776	0.95297	0.47288	0.91642	0.70078	0.60784	0.91527	0.7027	0.94316	0.76594	0.68024
ENSG00000160753	RUSC1	1	155290687	155300905	3	0.94914	0.76584	0.3097	0.28118	0.68075	0.82848	0.68783	0.028979	0.75985	0.67853	0.44565	0.7248	0.5161
ENSG00000116539	ASH1L	1	155305059	155532598	247	0.59043	0.43905	0.20937	0.75524	0.41832	0.45384	0.98135	0.41884	0.84692	0.92214	0.6958	0.81843	0.36949
ENSG00000125459	MSTO1	1	155579979	155718153	183	0.6371	0.47123	0.045197	0.89342	0.85294	0.70833	0.85248	0.51033	0.90331	0.98996	0.76483	0.71558	0.53499
ENSG00000163374	YY1AP1	1	155629237	155658791	42	0.35512	0.31439	0.37534	0.83182	0.83467	0.66345	0.88142	0.28393	0.9593	0.94831	0.60863	0.87637	0.37145
ENSG00000132676	DAP3	1	155657751	155708801	82	0.6332	0.57342	0.0093939	0.94314	0.79752	0.64892	0.76769	0.63661	0.7162	0.91682	0.64285	0.53099	0.49954
ENSG00000116580	GON4L	1	155719508	155829191	212	0.65066	0.55191	0.014636	0.98107	0.68559	0.56713	0.5845	0.36807	0.72428	0.9714	0.52046	0.72129	0.56299
ENSG00000132718	SYT11	1	155829300	155854990	44	0.55527	0.85755	0.017887	0.99251	0.34783	0.45987	0.34308	0.35176	0.65009	0.52142	0.20401	0.90365	0.27897
ENSG00000143622	RIT1	1	155867599	155881195	26	0.10247	0.56317	0.89295	0.81153	0.34494	0.52597	0.38365	0.12608	0.54706	0.35288	0.217	0.86593	0.19273
ENSG00000132680	KIAA0907	1	155882834	155904191	33	0.12191	0.56284	0.89085	0.8735	0.48216	0.61582	0.35714	0.064837	0.75754	0.17867	0.14499	0.73166	0.14073
ENSG00000116584	ARHGEF2	1	155916630	155976861	103	0.20904	0.66842	0.61161	0.9056	0.64794	0.39695	0.37322	0.17169	0.98663	0.36823	0.19097	0.88194	0.23179
ENSG00000163479	SSR2	1	155978839	155990750	22	0.92384	0.98687	0.20169	0.93648	0.22134	0.26607	0.27862	0.29839	0.88175	0.52547	0.46441	0.92901	0.77193
ENSG00000160803	UBQLN4	1	156005092	156023585	27	0.8761	0.93543	0.43356	0.59747	0.44378	0.094163	0.33714	0.25892	0.73226	0.64051	0.29899	0.99009	0.64668
ENSG00000116586	LAMTOR2	1	156024543	156028301	9	0.29713	0.92778	0.41211	0.74101	0.1787	0.082116	0.3208	0.31851	0.40299	0.83152	0.19556	0.70746	0.5425
ENSG00000132698	RAB25	1	156030951	156040295	10	0.16742	0.60488	0.2578	0.40664	0.11504	0.32413	0.96245	0.9703	0.53069	0.85345	0.61819	0.92228	0.75481
ENSG00000254726	MEX3A	1	156041804	156051789	16	0.44779	0.37033	0.82589	0.94206	0.31187	0.63388	0.64908	0.84322	0.79203	0.35517	0.64133	0.89812	0.7925
ENSG00000160789	LMNA	1	156052364	156109880	162	0.85303	0.70335	0.96291	0.73976	0.6768	0.33982	0.82842	0.96014	0.98177	0.77481	0.99634	0.43406	0.984
ENSG00000196189	SEMA4A	1	156117157	156147543	62	0.26358	0.6133	0.3425	0.80252	0.5069	0.91634	0.13105	0.63224	0.13707	0.21916	0.37389	0.33546	0.49306
ENSG00000160785	SLC25A44	1	156163880	156182587	32	0.90956	0.6126	0.87106	0.42582	0.38778	0.17868	0.34785	0.74973	0.90663	0.20505	0.40142	0.53389	0.45022
ENSG00000260238	PMF1-BGLAP	1	156182773	156213123	103	0.53012	0.36727	0.90391	0.24406	0.46288	0.18762	0.41652	0.84997	0.75521	0.21991	0.35315	0.34645	0.31338
ENSG00000160783	PMF1	1	156182784	156212874	103	0.53012	0.36727	0.90391	0.24406	0.46288	0.18762	0.41652	0.84997	0.75521	0.21991	0.35315	0.34645	0.31338
ENSG00000242252	BGLAP	1	156211753	156213112	1	0.35345	0.57337	0.82344	0.92385	0.17121	0.95677	0.8901	0.64163	0.97314	0.37058	0.24667	0.30764	0.28088
ENSG00000160781	PAQR6	1	156213206	156217881	7	0.040574	0.64697	0.8317	0.14412	0.71852	0.45451	0.58002	0.80751	0.080512	0.13587	0.25729	0.1725	0.15488
ENSG00000198952	SMG5	1	156219015	156252620	98	0.064744	0.66696	0.6372	0.15925	0.536	0.49241	0.43144	0.3351	0.10862	0.35173	0.27718	0.56961	0.22082
ENSG00000163472	TMEM79	1	156252726	156262976	17	0.10367	0.61827	0.37845	0.3302	0.6393	0.42935	0.25983	0.11625	0.091969	0.49093	0.0929	0.36579	0.084328
ENSG00000198715	C1orf85	1	156259880	156265463	11	0.1687	0.54933	0.41786	0.439	0.77985	0.38502	0.34558	0.31898	0.11556	0.54179	0.2033	0.18519	0.10727
ENSG00000189030	VHLL	1	156268415	156269428	2	0.6178	0.92566	0.43713	0.43123	0.96279	0.34101	0.35615	0.33958	0.28185	0.64492	0.61913	0.48528	0.39009
ENSG00000163468	CCT3	1	156278759	156337664	149	0.28739	0.67017	0.41375	0.19484	0.81638	0.34314	0.26187	0.26822	0.13886	0.28707	0.22903	0.25499	0.15646
ENSG00000163467	TSACC	1	156307105	156316786	20	0.13069	0.50984	0.53034	0.17868	0.83169	0.60699	0.47881	0.48317	0.19057	0.60552	0.3932	0.14131	0.30934
ENSG00000132677	RHBG	1	156339003	156355011	56	0.98288	0.77182	0.19853	0.87108	0.37897	0.5222	0.49577	0.036071	0.57169	0.77594	0.38334	0.29811	0.64867
ENSG00000125462	C1orf61	1	156374042	156400493	27	0.052056	0.19303	0.61799	0.6454	0.65999	0.056132	0.69551	0.32869	0.092582	0.46678	0.010583	0.14787	0.029584
ENSG00000116604	MEF2D	1	156433519	156470620	72	0.067205	0.022144	0.79577	0.94621	0.069715	0.026932	0.048543	0.83756	0.56806	0.98702	0.24432	0.9479	0.17978
ENSG00000183856	IQGAP3	1	156495197	156542396	108	0.07174	0.47187	0.79517	0.9373	0.28038	0.8228	0.12652	0.88169	0.36015	0.99382	0.78517	0.52731	0.57576
ENSG00000187862	TTC24	1	156549519	156556562	23	0.48591	0.062466	0.48553	0.57771	0.5137	0.83124	0.01248	0.41285	0.50656	0.57473	0.52877	0.40484	0.83852
ENSG00000163382	APOA1BP	1	156561554	156564091	13	0.37144	0.028994	0.36153	0.51432	0.16484	0.89091	0.02552	0.22135	0.36479	0.66062	0.48976	0.43456	0.99486
ENSG00000160818	GPATCH4	1	156564279	156571288	40	0.27087	0.037355	0.42565	0.4912	0.23913	0.71912	0.022027	0.22428	0.37943	0.83012	0.58809	0.44132	0.97469
ENSG00000132702	HAPLN2	1	156589086	156595517	10	0.83932	0.3488	0.51499	0.53662	0.38654	0.93577	0.38906	0.65243	0.62249	0.53944	0.88375	0.16487	0.89501
ENSG00000132692	BCAN	1	156611182	156629324	34	0.1847	0.035041	0.33987	0.80297	0.96786	0.88699	0.031957	0.77224	0.42229	0.96528	0.44551	0.57192	0.25773
ENSG00000132688	NES	1	156638555	156647189	20	0.1624	0.23564	0.26175	0.85525	0.85739	0.75772	0.65092	0.96824	0.6316	0.37286	0.45515	0.85185	0.48571
ENSG00000143320	CRABP2	1	156669398	156675608	11	0.15796	0.83773	0.98319	0.50687	0.45513	0.46202	0.23143	0.53222	0.56748	0.25435	0.55185	0.47904	0.71886
ENSG00000143319	ISG20L2	1	156691683	156698591	15	0.75121	0.75075	0.98406	0.16467	0.32188	0.77449	0.13736	0.90218	0.61328	0.86141	0.52636	0.24686	0.82926
ENSG00000143303	RRNAD1	1	156698234	156706752	17	0.87258	0.86808	0.98707	0.26686	0.73223	0.6302	0.041972	0.92356	0.4478	0.85511	0.95849	0.23793	0.83653
ENSG00000143314	MRPL24	1	156707095	156711382	10	0.94272	0.5654	0.98796	0.53614	0.62528	0.69986	0.21965	0.69959	0.43517	0.80238	0.61894	0.59265	0.84532
ENSG00000143321	HDGF	1	156711899	156736717	70	0.88428	0.90789	0.92254	0.22346	0.36651	0.90072	0.23452	0.84587	0.36025	0.88094	0.99289	0.19679	0.98488
ENSG00000143294	PRCC	1	156720402	156770607	158	0.7925	0.7365	0.93428	0.11192	0.18229	0.6441	0.24039	0.86919	0.1734	0.82154	0.80356	0.24643	0.66909
ENSG00000027869	SH2D2A	1	156776035	156786654	21	0.74442	0.35848	0.99917	0.07285	0.3522	0.20214	0.098776	0.78441	0.13322	0.8154	0.36106	0.20792	0.24159
ENSG00000198400	NTRK1	1	156785432	156851642	165	0.44146	0.7328	0.96741	0.71826	0.37797	0.43407	0.59161	0.94601	0.42547	0.94911	0.53193	0.36798	0.58993
ENSG00000027644	INSRR	1	156809855	156828810	23	0.54282	0.76227	0.5293	0.59135	0.016418	0.25058	0.81016	0.4113	0.34278	0.8025	0.53687	0.39077	0.63947
ENSG00000187800	PEAR1	1	156863490	156886226	86	0.37167	0.51596	0.54657	0.51097	0.67988	0.041665	0.23432	0.12739	0.47523	0.47011	0.056906	0.30874	0.054326
ENSG00000160838	LRRC71	1	156890442	156902886	40	0.67338	0.51651	0.23115	0.061565	0.18406	0.10658	0.91513	0.05108	0.10634	0.33782	0.055577	0.070626	0.13101
ENSG00000132694	ARHGEF11	1	156904632	157015162	278	0.83103	0.51982	0.37575	0.052786	0.24513	0.17867	0.97133	0.095351	0.13733	0.53524	0.13478	0.050816	0.25898
ENSG00000253831	ETV3L	1	157061836	157069600	40	0.73393	0.84599	0.64847	0.16364	0.99942	0.02386	0.70177	0.02542	0.81745	0.96178	0.93399	0.54401	0.63957
ENSG00000117036	ETV3	1	157090983	157108266	19	0.30047	0.12621	0.93235	0.92901	0.37144	0.014778	0.60059	0.030319	0.68139	0.97069	0.61326	0.96435	0.50626
ENSG00000143297	FCRL5	1	157483167	157522310	88	0.68394	0.70986	0.68047	0.52298	0.75269	0.89269	0.84741	0.80949	0.37098	0.3741	0.8461	0.86251	0.55424
ENSG00000163518	FCRL4	1	157543539	157567870	68	0.99843	0.47731	0.68603	0.2381	0.79016	0.71917	0.43571	0.21931	0.24701	0.078812	0.20591	0.048842	0.33944
ENSG00000160856	FCRL3	1	157644111	157670647	56	0.88026	0.5782	0.82344	0.32299	0.60131	0.92359	0.86604	0.60137	0.88655	0.60693	0.7737	0.30976	0.88838
ENSG00000132704	FCRL2	1	157715523	157746922	69	0.68324	0.95314	0.71962	0.73263	0.84552	0.6244	0.31381	0.66549	0.96668	0.44673	0.83938	0.25705	0.52048
ENSG00000163534	FCRL1	1	157764193	157789895	80	0.7559	0.50854	0.79582	0.51502	0.53011	0.77377	0.39792	0.56388	0.84635	0.3379	0.63607	0.092805	0.44427
ENSG00000073754	CD5L	1	157800704	157868046	229	0.81475	0.87519	0.67684	0.51631	0.9821	0.82079	0.43807	0.98771	0.84734	0.95876	0.96568	0.38001	0.99249
ENSG00000183853	KIRREL	1	157963063	158070052	382	0.16126	0.46583	0.045105	0.40156	0.60888	0.96705	0.38137	0.39343	0.33205	0.35755	0.5751	0.86277	0.74146
ENSG00000158473	CD1D	1	158149737	158154686	8	0.6133	0.17049	0.5597	0.84041	0.25103	0.27327	0.76811	0.97138	0.066682	0.61758	0.52928	0.58642	0.43977
ENSG00000158477	CD1A	1	158223927	158228059	18	0.051854	0.37515	0.74991	0.35975	0.81253	0.19363	0.88346	0.7825	0.86896	0.39767	0.49366	0.33381	0.46558
ENSG00000158481	CD1C	1	158259576	158263420	3	0.028566	0.10347	0.63817	0.1375	0.61762	0.018381	0.54796	0.13016	0.44727	0.020829	0.042797	0.10165	0.061415
ENSG00000158485	CD1B	1	158297741	158301321	12	0.33686	0.71291	0.29098	0.048162	0.62478	0.81583	0.49689	0.23512	0.11608	0.94694	0.97671	0.78784	0.87577
ENSG00000158488	CD1E	1	158323254	158327343	6	0.48238	0.27079	0.67165	0.44838	0.8542	0.41219	0.95339	0.30293	0.045644	0.77702	0.6334	0.56716	0.71547
ENSG00000186306	OR10T2	1	158368312	158369256	7	0.63318	0.85055	0.18003	0.65303	0.49288	0.76832	0.96966	0.4321	0.83773	0.85518	0.88404	0.63562	0.82296
ENSG00000180708	OR10K2	1	158389718	158390656	2	0.66632	0.10599	0.75477	0.33648	0.59696	0.43407	0.96463	0.72695	0.82424	0.27079	0.26936	0.63092	0.70195
ENSG00000173285	OR10K1	1	158435272	158436344	3	0.072994	0.074749	0.76215	0.33211	0.59224	0.20865	0.84096	0.35112	0.094561	0.74816	0.078293	0.69185	0.33782
ENSG00000198965	OR10R2	1	158449668	158450675	5	0.32943	0.38449	0.95866	0.76777	0.64879	0.14594	0.99632	0.2517	0.38193	0.88405	0.11472	0.96649	0.47409
ENSG00000197532	OR6Y1	1	158516918	158517895	2	0.24193	0.96981	0.66921	0.96268	0.85409	0.90704	0.93051	0.62876	0.6658	0.76959	0.81405	0.48902	0.70086
ENSG00000186440	OR6P1	1	158532441	158533394	4	0.11992	0.41559	0.99426	0.53527	0.97705	0.08066	0.98606	0.55864	0.41062	0.90162	0.11006	0.70487	0.28918
ENSG00000186400	OR10X1	1	158548709	158549689	5	0.10716	0.33825	0.99346	0.50263	0.68813	0.20441	0.98321	0.33843	0.22897	0.83205	0.067129	0.94014	0.2793
ENSG00000198967	OR10Z1	1	158576229	158577170	3	0.27517	0.5309	0.88483	0.42809	0.70905	0.12785	0.42216	0.57294	0.98844	0.65512	0.5434	0.98036	0.59446
ENSG00000163554	SPTA1	1	158580496	158656488	209	0.20756	0.73894	0.71226	0.52447	0.57681	0.1362	0.97909	0.72436	0.42739	0.34637	0.16164	0.96496	0.47905
ENSG00000203757	OR6K3	1	158686958	158687953	3	0.058504	0.35707	0.41127	0.12904	0.037961	0.9392	0.90704	0.79647	0.95564	0.14264	0.64912	0.737	0.64617
ENSG00000180433	OR6K6	1	158724510	158725681	2	0.85911	0.75494	0.58595	0.35457	0.35705	0.19815	0.21636	0.32728	0.80608	0.76149	0.50292	0.65252	0.8182
ENSG00000197403	OR6N1	1	158735466	158736492	7	0.54246	0.47796	0.82293	0.32664	0.3804	0.53746	0.2876	0.58559	0.39096	0.19647	0.83926	0.79103	0.79829
ENSG00000188340	OR6N2	1	158746472	158747425	2	0.0218	0.4414	0.97584	0.71075	0.76125	0.40448	0.49426	0.27369	0.25865	0.88079	0.599	0.37226	0.33605
ENSG00000163563	MNDA	1	158801107	158819296	42	0.21182	0.81337	0.44128	0.71285	0.2008	0.3578	0.40256	0.049558	0.086057	0.98393	0.74296	0.5091	0.97606
ENSG00000163564	PYHIN1	1	158900586	158946844	126	0.10153	0.0089069	0.052243	0.44029	0.13838	0.88704	0.63981	0.22045	0.37987	0.42118	0.011679	0.81191	0.074871
ENSG00000163565	IFI16	1	158969758	159024945	259	0.52184	0.51447	0.13074	0.29866	0.8029	0.11168	0.25333	0.80785	0.82269	0.20875	0.60762	0.38889	0.29167
ENSG00000163568	AIM2	1	159032274	159116886	190	0.68585	0.27603	0.37356	0.10407	0.79832	0.55098	0.266	0.63513	0.74092	0.13356	0.90077	0.74608	0.7829
ENSG00000162706	CADM3	1	159141399	159173103	82	0.5015	0.74873	0.85896	0.037718	0.36227	0.35765	0.98148	0.17843	0.37203	0.82531	0.85866	0.91091	0.89312
ENSG00000213088	DARC	1	159173097	159176290	16	0.30365	0.63769	0.26288	0.099135	0.46492	0.55556	0.74817	0.0065748	0.7637	0.90959	0.59991	0.82515	0.80091
ENSG00000179639	FCER1A	1	159259504	159278014	61	0.8901	0.20416	0.56133	0.8262	0.45946	0.73151	0.95797	0.17314	0.93956	0.89954	0.84847	0.96893	0.72932
ENSG00000196266	OR10J3	1	159283460	159284449	2	0.83698	0.35033	0.17626	0.53569	0.087074	0.51332	0.69591	0.19717	0.79575	0.8295	0.80128	0.83326	0.59541
ENSG00000196184	OR10J1	1	159409512	159410600	6	0.93774	0.41466	0.0037146	0.62811	0.89835	0.68785	0.4127	0.031568	0.57096	0.10959	0.48113	0.9492	0.085275
ENSG00000184155	OR10J5	1	159504793	159505842	2	0.98022	0.79075	0.27795	0.68582	0.82285	0.40155	0.74703	0.92091	0.64863	0.48439	0.26914	0.99397	0.70434
ENSG00000132703	APCS	1	159557615	159558655	2	0.47037	0.48528	0.14391	0.5647	0.26056	0.04168	0.61154	0.56575	0.30834	0.42627	0.3073	0.9537	0.082455
ENSG00000132693	CRP	1	159682079	159684379	5	0.90639	0.65669	0.35797	0.31482	0.55522	0.91025	0.30587	0.17469	0.47766	0.80378	0.91636	0.76581	0.87084
ENSG00000158716	DUSP23	1	159750722	159752333	6	0.77663	0.61602	0.79288	0.42757	0.67109	0.73831	0.3023	0.51619	0.83633	0.62144	0.32001	0.036753	0.71626
ENSG00000181036	FCRL6	1	159770301	159786041	60	0.3279	0.23966	0.83164	0.35919	0.63793	0.11414	0.70541	0.20438	0.036831	0.93264	0.23381	0.86927	0.10034
ENSG00000158714	SLAMF8	1	159796540	159807039	30	0.10876	0.094932	0.064224	0.26771	0.67019	0.73798	0.18515	0.7903	0.44255	0.8631	0.36676	0.43479	0.39027
ENSG00000188004	C1orf204	1	159804264	159825137	62	0.45321	0.19465	0.029729	0.18477	0.34236	0.69725	0.13868	0.54165	0.88535	0.7079	0.23781	0.19142	0.24106
ENSG00000243284	VSIG8	1	159824106	159832447	31	0.91059	0.6174	0.025362	0.84328	0.78576	0.65781	0.022685	0.24957	0.17226	0.87502	0.19655	0.016534	0.10327
ENSG00000256029	RP11-190A12.7	1	159827690	159842843	60	0.8939	0.99016	0.015162	0.74061	0.54437	0.57089	0.0045055	0.10196	0.06501	0.80678	0.16693	0.040907	0.09582
ENSG00000213085	CCDC19	1	159842154	159869953	87	0.86035	0.94478	0.024901	0.66209	0.70705	0.74498	0.010446	0.042761	0.12572	0.91919	0.24309	0.052521	0.1883
ENSG00000158710	TAGLN2	1	159887897	159895522	17	0.30729	0.58961	0.52256	0.28371	0.74548	0.57988	0.66325	0.95343	0.75655	0.42618	0.12923	0.98591	0.47865
ENSG00000085552	IGSF9	1	159896829	159915386	66	0.73	0.90028	0.83639	0.88617	0.97395	0.74263	0.81171	0.074496	0.45934	0.64504	0.52932	0.61883	0.6603
ENSG00000162723	SLAMF9	1	159921282	159924044	11	0.95606	0.78398	0.55353	0.51519	0.96899	0.29816	0.072094	0.88019	0.51602	0.95384	0.57032	0.21654	0.64455
ENSG00000143315	PIGM	1	159997462	160001783	8	0.67742	0.72854	0.89867	0.34587	0.20892	0.51148	0.44564	0.86673	0.6118	0.90857	0.23568	0.68868	0.3443
ENSG00000177807	KCNJ10	1	160007257	160040038	70	0.72038	0.63665	0.81029	0.18118	0.39645	0.53828	0.76833	0.5733	0.25943	0.67028	0.054963	0.87053	0.10059
ENSG00000162728	KCNJ9	1	160051360	160060353	23	0.34901	0.74265	0.38449	0.19971	0.67298	0.96895	0.36381	0.27995	0.80949	0.62977	0.16624	0.97303	0.26425
ENSG00000162729	IGSF8	1	160061130	160068733	14	0.77412	0.59368	0.19689	0.31835	0.53742	0.57004	0.12085	0.30807	0.92551	0.2034	0.0189	0.94101	0.1003
ENSG00000018625	ATP1A2	1	160085549	160113381	100	0.1474	0.9181	0.3781	0.072381	0.23229	0.020307	0.052452	0.82028	0.84997	0.12133	0.0013257	0.99283	0.0028332
ENSG00000132681	ATP1A4	1	160121360	160156767	165	0.37886	0.46232	0.099868	0.51603	0.17373	0.22947	0.46632	0.57267	0.98551	0.45989	0.16853	0.95698	0.65148
ENSG00000143318	CASQ1	1	160160285	160171676	28	0.93099	0.98568	0.74198	0.2473	0.89633	0.25132	0.13196	0.92836	0.6642	0.42994	0.51148	0.97723	0.63422
ENSG00000162734	PEA15	1	160175127	160185166	12	0.89318	0.96304	0.65595	0.92885	0.3098	0.47591	0.56105	0.77025	0.82625	0.60883	0.23902	0.78086	0.62894
ENSG00000132716	DCAF8	1	160185505	160254920	104	0.47989	0.99854	0.58974	0.62615	0.55183	0.40228	0.51647	0.65344	0.82089	0.90326	0.88649	0.8898	0.67649
ENSG00000258465	DCAF8	1	160187254	160254920	102	0.47748	0.99779	0.58052	0.60934	0.54337	0.3907	0.50298	0.64256	0.80552	0.89027	0.87973	0.89035	0.6629
ENSG00000162735	PEX19	1	160246602	160256138	11	0.65674	0.99126	0.61823	0.94746	0.66259	0.45776	0.55091	0.87348	0.82583	0.58739	0.65856	0.63699	0.42925
ENSG00000122218	COPA	1	160259063	160313190	87	0.49211	0.99326	0.47131	0.7307	0.73423	0.61382	0.72098	0.8403	0.84066	0.94132	0.6577	0.80552	0.66269
ENSG00000162736	NCSTN	1	160313062	160328742	51	0.48821	0.89025	0.68012	0.98451	0.75047	0.68775	0.95707	0.97735	0.88141	0.99272	0.78575	0.7667	0.74516
ENSG00000171786	NHLH1	1	160336857	160342638	17	0.43415	0.92928	0.47145	0.99764	0.99027	0.4823	0.85972	0.72724	0.91752	0.97471	0.1314	0.93217	0.38206
ENSG00000162738	VANGL2	1	160370376	160398468	76	0.30282	0.84864	0.9511	0.69084	0.40288	0.18702	0.62684	0.62225	0.24712	0.68445	0.65142	0.99506	0.54093
ENSG00000162739	SLAMF6	1	160454820	160493052	139	0.74106	0.19715	0.0091721	0.15838	0.89232	0.076659	0.25435	0.10669	0.73174	0.51383	0.72274	0.58028	0.53936
ENSG00000066294	CD84	1	160510885	160549306	135	0.26121	0.30811	0.049006	0.14049	0.98393	0.29434	0.19752	0.51939	0.93096	0.17786	0.4328	0.56628	0.44452
ENSG00000117090	SLAMF1	1	160577890	160617085	137	0.52481	0.40274	0.14553	0.24985	0.91904	0.21698	0.20697	0.60256	0.46951	0.20051	0.88484	0.25549	0.48749
ENSG00000117091	CD48	1	160648536	160681641	167	0.57916	0.7052	0.57038	0.66929	0.67749	0.52042	0.10213	0.018648	0.29906	0.33399	0.3954	0.12558	0.82594
ENSG00000026751	SLAMF7	1	160709037	160724611	35	0.60642	0.1092	0.2465	0.10453	0.90713	0.66956	0.9083	0.020386	0.9207	0.22801	0.29886	0.68813	0.40787
ENSG00000122224	LY9	1	160765864	160798051	93	0.34688	0.082133	0.78848	0.65648	0.90653	0.80961	0.31296	0.09416	0.86149	0.37177	0.64431	0.40486	0.77581
ENSG00000122223	CD244	1	160799950	160832692	107	0.66227	0.17361	0.073248	0.12796	0.80725	0.57992	0.25908	0.91148	0.91459	0.86986	0.34261	0.21325	0.39346
ENSG00000179914	ITLN1	1	160846329	160854960	38	0.48878	0.10968	0.41523	0.11503	0.84515	0.72575	0.25073	0.32946	0.50902	0.78298	0.44324	0.86781	0.41598
ENSG00000158764	ITLN2	1	160914815	160924589	22	0.86861	0.89809	0.76028	0.28087	0.13625	0.2051	0.33598	0.031745	0.79012	0.48585	0.70218	0.81887	0.49958
ENSG00000158769	F11R	1	160965001	160991138	81	0.49309	0.74779	0.78863	0.38507	0.064584	0.026547	0.78401	0.18169	0.57327	0.13732	0.12842	0.23677	0.12717
ENSG00000270149	RP11-544M22.13	1	160967747	161008752	124	0.44499	0.68247	0.88359	0.35159	0.063291	0.030581	0.72742	0.19303	0.5634	0.069739	0.08975	0.30537	0.10862
ENSG00000215845	TSTD1	1	161007421	161008780	2	0.41353	0.74944	0.90098	0.37747	0.48982	0.52048	0.28075	0.49897	0.694	0.092304	0.58271	0.63867	0.42732
ENSG00000158773	USF1	1	161009041	161015767	25	0.71348	0.56129	0.92504	0.086634	0.26168	0.16459	0.48255	0.69094	0.70273	0.12343	0.4767	0.6508	0.36759
ENSG00000186517	ARHGAP30	1	161016736	161039760	55	0.60649	0.43075	0.8979	0.14261	0.40999	0.14006	0.5272	0.28809	0.85627	0.057776	0.15981	0.88034	0.24052
ENSG00000268154	AL591806.1	1	161035655	161035943	1	0.49351	0.47264	0.33444	0.00041869	0.44431	0.07557	0.57031	0.11274	0.96456	0.053892	0.0029072	0.89036	0.019761
ENSG00000143217	PVRL4	1	161040785	161059389	42	0.75802	0.85091	0.87414	0.04826	0.98336	0.79044	0.54851	0.36962	0.80842	0.012055	0.56067	0.97816	0.57774
ENSG00000162755	KLHDC9	1	161068151	161070136	5	0.8628	0.42369	0.15867	0.93431	0.66732	0.78285	0.40266	0.21598	0.84417	0.89224	0.94592	0.76434	0.9452
ENSG00000143256	PFDN2	1	161070346	161087901	38	0.58766	0.1623	0.034844	0.82184	0.5347	0.7169	0.30634	0.2157	0.94594	0.56506	0.83729	0.62746	0.73643
ENSG00000158793	NIT1	1	161087876	161095235	11	0.21967	0.20137	0.18563	0.20103	0.5415	0.46378	0.19682	0.16297	0.96956	0.065799	0.064292	0.26296	0.20671
ENSG00000158796	DEDD	1	161090764	161102478	16	0.34948	0.27653	0.076201	0.33631	0.52412	0.87131	0.31948	0.21406	0.5503	0.20781	0.63639	0.48685	0.64828
ENSG00000143222	UFC1	1	161122566	161128646	13	0.66234	0.27449	0.064012	0.9223	0.91435	0.99241	0.20964	0.13523	0.97282	0.61075	0.99989	0.64018	0.99762
ENSG00000143258	USP21	1	161129240	161135513	5	0.81516	0.72133	0.3321	0.62431	0.38192	0.37486	0.096725	0.45693	0.99695	0.15859	0.22651	0.42249	0.34244
ENSG00000143224	PPOX	1	161136200	161147803	17	0.62943	0.22147	0.077805	0.84265	0.67592	0.88013	0.21219	0.12472	0.91982	0.67229	0.98309	0.7302	0.96677
ENSG00000158850	B4GALT3	1	161141100	161147287	9	0.70639	0.28486	0.04728	0.80446	0.69335	0.86217	0.19565	0.081701	0.9149	0.66963	0.97521	0.79075	0.95288
ENSG00000158859	ADAMTS4	1	161154098	161168846	31	0.85221	0.3513	0.33529	0.83212	0.98123	0.51649	0.47835	0.23142	0.99892	0.14011	0.30899	0.57764	0.16609
ENSG00000158864	NDUFS2	1	161166894	161184185	30	0.53974	0.18347	0.2382	0.85398	0.99043	0.61984	0.63054	0.074056	0.99131	0.14209	0.35832	0.60994	0.12005
ENSG00000158869	FCER1G	1	161185024	161190489	18	0.55812	0.082047	0.29783	0.85899	0.96781	0.41879	0.74074	0.024939	0.49897	0.38366	0.19159	0.7066	0.1685
ENSG00000268387	AL590714.1	1	161190160	161192296	11	0.42034	0.0090715	0.56923	0.96598	0.67699	0.86663	0.87108	0.14142	0.49694	0.35013	0.43648	0.73677	0.35535
ENSG00000158874	APOA2	1	161192082	161193421	2	0.6413	0.026198	0.70907	0.93534	0.18898	0.69217	0.814	0.24365	0.62256	0.52941	0.82934	0.94457	0.7988
ENSG00000158882	TOMM40L	1	161195793	161200408	4	0.67716	0.022577	0.52178	0.97591	0.82859	0.81646	0.47568	0.067883	0.33954	0.37759	0.64283	0.38741	0.4675
ENSG00000143257	NR1I3	1	161199456	161208092	32	0.86937	0.004583	0.81185	0.76893	0.91828	0.6127	0.9349	0.027572	0.71836	0.24936	0.49228	0.33048	0.58098
ENSG00000248485	PCP4L1	1	161228517	161255240	126	0.36481	0.10561	0.60568	0.69297	0.82937	0.84386	0.57628	0.52312	0.59266	0.83634	0.84635	0.37782	0.99365
ENSG00000158887	MPZ	1	161274525	161279762	16	0.29672	0.18495	0.063944	0.057919	0.62476	0.13528	0.30181	0.13433	0.94323	0.27716	0.11261	0.39267	0.13073
ENSG00000143252	SDHC	1	161284047	161332984	281	0.13617	0.33578	0.09342	0.23735	0.22776	0.83362	0.55266	0.54005	0.95423	0.069173	0.50359	0.81009	0.28673
ENSG00000188931	C1orf192	1	161334521	161337664	19	0.1293	0.3655	0.077606	0.63817	0.18164	0.9122	0.52723	0.64451	0.87488	0.072975	0.48332	0.69649	0.34539
ENSG00000143226	FCGR2A	1	161475220	161493803	72	0.052617	0.30531	0.63917	0.019735	0.41432	0.46712	0.23754	0.1423	0.69402	0.7364	0.47794	0.37377	0.29113
ENSG00000173110	HSPA6	1	161494036	161496681	10	0.87111	0.089204	0.18523	0.0051373	0.73637	0.89522	0.18288	0.17643	0.57835	0.69052	0.66416	0.44141	0.90229
ENSG00000203747	FCGR3A	1	161511549	161600917	315	0.49743	0.31879	0.060444	0.017666	0.41725	0.86355	0.32989	0.17063	0.39621	0.97659	0.97896	0.93684	0.95093
ENSG00000072694	FCGR2B	1	161551101	161648444	374	0.38412	0.80901	0.036943	0.046459	0.58111	0.87707	0.32316	0.083233	0.36446	0.96381	0.94745	0.93656	0.87072
ENSG00000162747	FCGR3B	1	161592986	161601753	51	0.33342	0.7445	0.039901	0.050625	0.48275	0.81293	0.51998	0.099713	0.20142	0.96734	0.94298	0.89499	0.84681
ENSG00000132185	FCRLA	1	161676762	161684142	33	0.70086	0.82995	0.12233	0.22389	0.098559	0.46809	0.56206	0.025271	0.7023	0.22798	0.30508	0.1628	0.4084
ENSG00000162746	FCRLB	1	161691353	161697933	35	0.579	0.25602	0.035099	0.33786	0.39059	0.40856	0.27052	0.009518	0.75423	0.19179	0.031134	0.31897	0.13219
ENSG00000081721	DUSP12	1	161719548	161727028	33	0.52047	0.94192	0.2389	0.44025	0.70138	0.31903	0.47391	0.71817	0.1258	0.49087	0.8357	0.078364	0.68464
ENSG00000118217	ATF6	1	161736084	161933860	652	0.34488	0.68377	0.22908	0.16154	0.40463	0.43015	0.72074	0.52227	0.33155	0.32383	0.11759	0.36567	0.16664
ENSG00000162745	OLFML2B	1	161952982	161993644	157	0.81468	0.61166	0.24253	0.088058	0.79885	0.52639	0.057168	0.37851	0.62601	0.77949	0.39506	0.78134	0.24085
ENSG00000198929	NOS1AP	1	162039564	162353321	1260	0.79555	0.5516	0.4467	0.49277	0.91062	0.19071	0.81909	0.14082	0.54123	0.38363	0.14785	0.023737	0.2912
ENSG00000254706	RP11-565P22.6	1	162335197	162351905	66	0.36899	0.60754	0.70993	0.27261	0.86549	0.001319	0.1818	0.34917	0.30342	0.13905	0.16397	0.50444	0.19942
ENSG00000239887	C1orf226	1	162336698	162356600	78	0.52177	0.64644	0.83332	0.29114	0.83988	0.0016306	0.20518	0.54636	0.14088	0.092714	0.095097	0.53014	0.11792
ENSG00000171722	C1orf111	1	162342993	162346660	16	0.33372	0.90768	0.23593	0.53197	0.64061	0.040112	0.17026	0.79695	0.25346	0.67065	0.29246	0.75454	0.2951
ENSG00000198574	SH2D1B	1	162365056	162381928	73	0.70882	0.20337	0.90903	0.94895	0.8358	0.11814	0.54872	0.41047	0.20225	0.032662	0.092086	0.061774	0.3193
ENSG00000152332	UHMK1	1	162467041	162499419	103	0.96062	0.67089	0.40863	0.4061	0.53801	0.35436	0.88023	0.66249	0.20847	0.15132	0.097346	0.75084	0.28585
ENSG00000117143	UAP1	1	162531323	162569627	84	0.52498	0.84075	0.20541	0.16862	0.56316	0.53657	0.27917	0.32854	0.16533	0.22174	0.45742	0.78486	0.26488
ENSG00000162733	DDR2	1	162601163	162757190	432	0.58415	0.87367	0.18151	0.18907	0.35818	0.93801	0.5436	0.21593	0.54091	0.062756	0.33735	0.46742	0.65943
ENSG00000132196	HSD17B7	1	162760492	162782607	59	0.36957	0.85872	0.13956	0.68413	0.64532	0.55075	0.56079	0.76691	0.42429	0.26624	0.55924	0.36113	0.86117
ENSG00000185860	C1orf110	1	162794248	162838605	232	0.76466	0.78308	0.074548	0.54349	0.76466	0.71949	0.35804	0.32851	0.51753	0.83082	0.66944	0.53455	0.8146
ENSG00000117152	RGS4	1	163038565	163046592	16	0.48646	0.37732	0.313	0.31376	0.55773	0.82555	0.14304	0.74554	0.76399	0.51571	0.81653	0.40364	0.8096
ENSG00000143248	RGS5	1	163080911	163291577	924	0.93032	0.69408	0.20186	0.82139	0.67983	0.70341	0.46099	0.18071	0.58312	0.56799	0.45313	0.43352	0.68435
ENSG00000143228	NUF2	1	163236366	163325554	458	0.93393	0.50858	0.28765	0.87685	0.77313	0.59897	0.50148	0.12287	0.96293	0.4006	0.44499	0.43629	0.494
ENSG00000185630	PBX1	1	164524821	164868533	1061	0.80984	0.36244	0.93147	0.10282	0.3018	0.33226	0.13806	0.46844	0.56056	0.54044	0.37254	0.051168	0.42645
ENSG00000162761	LMX1A	1	165171104	165325952	569	0.93629	0.8902	0.73117	0.82583	0.69954	0.79824	0.47543	0.92674	0.5887	0.70975	0.94852	0.35852	0.94354
ENSG00000143171	RXRG	1	165370159	165414433	201	0.35637	0.19522	0.93494	0.90889	0.46868	0.095983	0.011256	0.48983	0.33441	0.85959	0.19456	0.2153	0.33563
ENSG00000162763	LRRC52	1	165513244	165533198	87	0.14919	0.46763	0.19168	0.36242	0.28866	0.071275	0.022178	0.21641	0.58735	0.17045	0.4995	0.24616	0.4925
ENSG00000143198	MGST3	1	165600098	165631033	159	0.98837	0.70848	0.086586	0.43521	0.11181	0.56436	0.76571	0.77269	0.5713	0.5135	0.79457	0.60703	0.93963
ENSG00000143149	ALDH9A1	1	165631453	165668100	186	0.9635	0.68441	0.34788	0.70804	0.076097	0.21016	0.69212	0.72998	0.09123	0.74618	0.80321	0.16125	0.9983
ENSG00000143183	TMCO1	1	165696032	165796992	247	0.80638	0.2287	0.92867	0.65927	0.056015	0.82207	0.076852	0.85946	0.068034	0.7355	0.5479	0.47536	0.81623
ENSG00000143179	UCK2	1	165796768	165880855	194	0.10697	0.42899	0.43796		0.039806	0.8272	0.40965	0.84608	0.77846	0.87944	0.35368	0.37407	0.83218
ENSG00000188859	FAM78B	1	166026674	166136206	290	0.58796	0.44098	0.82138	0.50851	0.38727	0.23505	0.92148	0.90313	0.81802	0.50183	0.6817	0.84877	0.49769
ENSG00000267884	AL626787.1	1	166026679	166028709	8	0.53989	0.69378	0.93191	0.19566	0.4869	0.19612	0.54837	0.9527	0.65242	0.36184	0.88318	0.59083	0.70953
ENSG00000143157	POGK	1	166808681	166825581	33	0.14299	0.35301	0.53137	0.6303	0.78715	0.64949	0.76721	0.42765	0.66871	0.70896	0.78227	0.96939	0.64216
ENSG00000152382	TADA1	1	166825747	166845564	69	0.16322	0.31058	0.34357	0.85876	0.81201	0.52117	0.64435	0.36279	0.79888	0.63187	0.7474	0.92862	0.55785
ENSG00000143195	ILDR2	1	166882443	166944719	118	0.82591	0.5735	0.60514	0.73299	0.56527	0.0026177	0.23734	0.18545	0.18758	0.80655	0.0993	0.51941	0.026869
ENSG00000143194	MAEL	1	166958346	166991451	96	0.018296	0.50209	0.90323	0.8016	0.54769	0.60913	0.64541	0.12352	0.847	0.77794	0.76545	0.4798	0.74605
ENSG00000143167	GPA33	1	167022073	167059868	122	0.19585	0.99654	0.86948	0.80154	0.092854	0.53395	0.38416	0.49357	0.31278	0.37021	0.8305	0.81175	0.7916
ENSG00000198842	DUSP27	1	167063282	167098402	149	0.08794	0.94131	0.71982	0.96258	0.2777	0.88561	0.42302	0.34722	0.51185	0.65054	0.60782	0.74697	0.8175
ENSG00000143190	POU2F1	1	167190066	167396582	441	0.22262	0.65668	0.50177	0.72675	0.20912	0.25515	0.63219	0.94148	0.37151	0.16562	0.48414	0.72087	0.5821
ENSG00000198821	CD247	1	167399877	167487847	335	0.54411	0.0093799	0.59132	0.23887	0.323	0.081659	0.35057	0.028357	0.40852	0.48403	0.45181	0.044906	0.20588
ENSG00000143162	CREG1	1	167498914	167523004	139	0.19189	0.647	0.55027	0.26335	0.27056	0.93375	0.057199	0.34248	0.39045	0.24664	0.52922	0.61858	0.16511
ENSG00000198771	RCSD1	1	167599330	167675486	344	0.27415	0.47358	0.70313	0.31131	0.13881	0.7432	0.37043	0.21335	0.49242	0.24099	0.29621	0.44351	0.32669
ENSG00000197965	MPZL1	1	167690429	167761156	238	0.015814	0.0077502	0.56248	0.038413	0.020757	0.79439	0.66544	0.77252	0.95369	0.68176	0.68226	0.34065	0.41049
ENSG00000143199	ADCY10	1	167778625	167883453	421	0.34807	0.59817	0.51433	0.12575	0.20895	0.97072	0.69194	0.40134	0.35433	0.45517	0.32101	0.46662	0.28322
ENSG00000143158	MPC2	1	167885967	167906278	32	0.85588	0.94864	0.08135	0.5391	0.30916	0.81966	0.50764	0.23046	0.28059	0.1098	0.15025	0.41629	0.069614
ENSG00000143164	DCAF6	1	167905021	168045081	270	0.76474	0.87147	0.21886	0.64105	0.22588	0.83088	0.41239	0.22961	0.20558	0.040026	0.072073	0.46162	0.040624
ENSG00000143147	GPR161	1	168053997	168106821	127	0.98372	0.77091	0.16768	0.47457	0.23879	0.2843	0.21766	0.44849	0.4879	0.026555	0.012747	0.24328	0.014202
ENSG00000143155	TIPRL	1	168148171	168169950	71	0.98752	0.84413	0.10535	0.96787	0.26934	0.61829	0.1564	0.29408	0.046169	0.35345	0.17534	0.024275	0.068937
ENSG00000213064	SFT2D2	1	168195176	168222263	51	0.17713	0.63401	0.81834	0.43768	0.010017	0.65426	0.13591	0.098141	0.30545	0.46829	0.42103	0.67281	0.26911
ENSG00000143178	TBX19	1	168250278	168283664	103	0.060537	0.76449	0.19429	0.15783	0.015523	0.93115	0.90544	0.3572	0.20645	0.40832	0.12278	0.1109	0.11223
ENSG00000143185	XCL2	1	168510003	168513235	25	0.099773	0.98827	0.16019	0.91956	0.46541	0.99436	0.17658	0.24287	0.58376	0.17732	0.6721	0.27304	0.80919
ENSG00000143184	XCL1	1	168545711	168551315	26	0.96906	0.37352	0.82228	0.63434	0.049688	0.18026	0.075265	0.4891	0.18087	0.26979	0.75871	0.72365	0.30656
ENSG00000143196	DPT	1	168664697	168698502	160	0.064559	0.38231	0.094364	0.90046	0.66434	0.41119	0.4202	0.057903	0.88388	0.4949	0.50609	0.046034	0.72024
ENSG00000143153	ATP1B1	1	169074935	169101960	131	0.36089	0.72115	0.78078	0.87795	0.25108	0.47873	0.25909	0.22621	0.55302	0.34004	0.48951	0.47093	0.25042
ENSG00000143156	NME7	1	169101769	169337205	1013	0.30126	0.88414	0.8402	0.33461	0.16833	0.49889	0.090564	0.069469	0.33804	0.17686	0.25283	0.42121	0.24234
ENSG00000117475	BLZF1	1	169337208	169365778	101	0.72978	0.86019	0.83178	0.57012	0.22731	0.22758	0.035196	0.047325	0.60105	0.24	0.5303	0.2957	0.3714
ENSG00000117477	CCDC181	1	169364108	169429907	226	0.65593	0.88878	0.8943	0.49294	0.26103	0.38746	0.032438	0.017904	0.39366	0.18726	0.63105	0.24978	0.53739
ENSG00000117479	SLC19A2	1	169433147	169455241	52	0.68867	0.96577	0.88203	0.26358	0.25949	0.5102	0.019987	0.075618	0.50713	0.020173	0.6171	0.30821	0.36957
ENSG00000198734	F5	1	169483404	169555826	369	0.89512	0.35403	0.61801	0.99099	0.85843	0.39376	0.87476	0.54618	0.32623	0.89006	0.45314	0.7214	0.86636
ENSG00000174175	SELP	1	169558087	169599431	145	0.94733	0.36425	0.99532	0.81541	0.63663	0.39491	0.84159	0.54675	0.89129	0.50382	0.21656	0.45297	0.63676
ENSG00000000460	C1orf112	1	169631245	169823221	996	0.12543	0.90626	0.85264	0.41477	0.1713	0.5514	0.81179	0.036667	0.42194	0.59409	0.82976	0.24157	0.42379
ENSG00000188404	SELL	1	169659808	169680839	106	0.11526	0.83999	0.75461	0.43478	0.161	0.62731	0.86001	0.021592	0.38578	0.57115	0.79671	0.10242	0.46026
ENSG00000007908	SELE	1	169691781	169733846	312	0.18472	0.83378	0.80797	0.31513	0.14623	0.99072	0.90092	0.06456	0.46796	0.64056	0.91633	0.18612	0.51041
ENSG00000171806	METTL18	1	169761670	169764107	6	0.052823	0.75648	0.77421	0.37497	0.30454	0.96319	0.80321	0.077715	0.31663	0.36893	0.82124	0.066313	0.39947
ENSG00000000457	SCYL3	1	169818772	169863408	178	0.1074	0.72257	0.69039	0.30192	0.27468	0.93404	0.57268	0.13112	0.21218	0.54657	0.73163	0.35806	0.15484
ENSG00000075945	KIFAP3	1	169890467	170054349	581	0.14032	0.80165	0.93854	0.33857	0.58132	0.79719	0.73036	0.12616	0.49045	0.74714	0.77646	0.20945	0.23754
ENSG00000203740	METTL11B	1	170115142	170136931	72	0.12302	0.80413	0.15278	0.74411	0.22767	0.52373	0.16432	0.52014	0.86683	0.42174	0.1101	0.74297	0.48097
ENSG00000120370	GORAB	1	170501270	170522587	33	0.65746	0.093472	0.99926	0.43094	0.75548	0.76348	0.88391	0.36	0.49224	0.59223	0.84386	0.25208	0.91893
ENSG00000116132	PRRX1	1	170631869	170708560	154	0.11411	0.57771	0.52302	0.59077	0.73411	0.97056	0.95481	0.34383	0.96029	0.94399	0.93522	0.46916	0.89922
ENSG00000117501	MROH9	1	170904612	171033906	497	0.32573	0.49474	0.03102	0.74826	0.69172	0.54098	0.83102	0.34145	0.16041	0.29924	0.55235	0.79772	0.22077
ENSG00000007933	FMO3	1	171060018	171086959	126	0.45996	0.98774	0.83734	0.85653	0.85771	0.88875	0.61008	0.97147	0.004248	0.69618	0.38877	0.49097	0.67068
ENSG00000117507	FMO6P	1	171106879	171130707	114	0.49486	0.93472	0.82223	0.86414	0.57813	0.95031	0.48397	0.52805	0.028945	0.59968	0.36461	0.63542	0.49073
ENSG00000094963	FMO2	1	171154347	171181822	177	0.90134	0.76664	0.90149	0.91993	0.98523	0.53295	0.7644	0.50704	0.18195	0.46432	0.94816	0.42453	0.90931
ENSG00000010932	FMO1	1	171217638	171255117	113	0.72566	0.47168	0.9811	0.73902	0.53186	0.087804	0.98062	0.20407	0.59739	0.66802	0.97556	0.014458	0.80284
ENSG00000076258	FMO4	1	171283347	171311223	43	0.4061	0.23351	0.69172	0.45587	0.2061	0.026819	0.54591	0.76551	0.80611	0.78472	0.3723	0.012792	0.076582
ENSG00000117523	PRRC2C	1	171454651	171562650	293	0.55934	0.17704	0.20815	0.51017	0.47257	0.98851	0.40647	0.47304	0.44975	0.87978	0.62987	0.54406	0.88377
ENSG00000034971	MYOC	1	171604557	171621823	84	0.30273	0.058163	0.23562	0.50618	0.50597	0.92812	0.82762	0.76816	0.5647	0.8718	0.44217	0.26587	0.75911
ENSG00000117533	VAMP4	1	171669300	171711387	122	0.54761	0.3989	0.20411	0.9415	0.98196	0.58705	0.86644	0.71269	0.67324	0.68839	0.38553	0.032997	0.86286
ENSG00000010165	METTL13	1	171750788	171783163	119	0.58668	0.27172	0.45916	0.73476	0.9503	0.14187	0.36251	0.82662	0.66296	0.40774	0.71185	0.22318	0.61994
ENSG00000197959	DNM3	1	171810621	172387606	1586	0.50686	0.50346	0.22954	0.85857	0.68664	0.93018	0.41154	0.93172	0.93264	0.38468	0.88555	0.37171	0.78362
ENSG00000135845	PIGC	1	172339329	172413230	188	0.72586	0.47859	0.92575	0.12891	0.33531	0.29054	0.14935	0.98959	0.88755	0.40531	0.90184	0.13662	0.63297
ENSG00000180999	C1orf105	1	172389828	172437971	151	0.84446	0.5997	0.83034	0.072649	0.23731	0.48603	0.17211	0.9957	0.78639	0.86542	0.75528	0.11853	0.53376
ENSG00000094975	SUCO	1	172501489	172580971	137	0.34702	0.12905	0.56925	0.42387	0.15816	0.10297	0.81559	0.076081	0.87676	0.63074	0.25813	0.27906	0.44913
ENSG00000117560	FASLG	1	172628154	172636014	12	0.99872	0.46757	0.32931	0.084905	0.5101	0.094435	0.97055	0.41473	0.95608	0.53032	0.39269	0.50168	0.24422
ENSG00000120337	TNFSF18	1	173009100	173020103	34	0.33068	0.31692	0.49768	0.85537	0.24952	0.70879	0.50224	0.73806	0.89622	0.43898	0.98801	0.46099	0.99308
ENSG00000117586	TNFSF4	1	173152873	173176452	66	0.88896	0.54322	0.081248	0.49217	0.72678	0.54612	0.62028	0.33618	0.23012	0.23912	0.91807	0.4915	0.93922
ENSG00000117592	PRDX6	1	173446405	173457946	18	0.29928	0.30414	0.26934	0.88506	0.38612	0.072106	0.25703	0.48452	0.18173	0.091764	0.012574	0.87346	0.0278
ENSG00000162753	SLC9C2	1	173469603	173572233	309	0.34498	0.16305	0.025467	0.83653	0.59363	0.021383	0.49	0.20651	0.22875	0.060871	0.032986	0.98657	0.009454
ENSG00000183831	ANKRD45	1	173578700	173639001	132	0.041809	0.18966	0.50399	0.8924	0.66748	0.34828	0.5738	0.049012	0.67845	0.16606	0.070168	0.939	0.053175
ENSG00000076321	KLHL20	1	173684080	173755840	112	0.28523	0.2368	0.52851	0.95307	0.40887	0.46027	0.40966	0.55631	0.96087	0.78427	0.48679	0.99676	0.62376
ENSG00000120334	CENPL	1	173768688	173793858	34	0.45844	0.35358	0.62305	0.98253	0.6959	0.42984	0.57083	0.58841	0.98536	0.49836	0.33308	0.97237	0.36415
ENSG00000117593	DARS2	1	173793641	173827684	49	0.11988	0.62427	0.29529	0.97108	0.34411	0.532	0.48192	0.6511	0.94019	0.85779	0.61738	0.85864	0.61854
ENSG00000185278	ZBTB37	1	173837220	173872687	107	0.42852	0.090857	0.35011	0.94483	0.076931	0.36896	0.11823	0.31373	0.73137	0.5844	0.072904	0.64162	0.47578
ENSG00000117601	SERPINC1	1	173872947	173886516	32	0.31579	0.054229	0.53784	0.67181	0.036498	0.52523	0.13116	0.28973	0.79172	0.89394	0.12409	0.57425	0.51657
ENSG00000135870	RC3H1	1	173900352	173991435	212	0.42448	0.052155	0.62266	0.96273	0.021073	0.6724	0.12144	0.23745	0.57943	0.97957	0.18141	0.36653	0.64504
ENSG00000152061	RABGAP1L	1	174128548	174964445	2111	0.42471	0.029314	0.74413	0.96406	0.30173	0.043595	0.093131	0.018663	0.54994	0.89679	0.16257	0.94345	0.34015
ENSG00000203737	GPR52	1	174417212	174418683	2	0.59225	0.61971	0.47327	0.53612	0.15824	0.61778	0.21912	0.28389	0.74783	0.48229	0.28179	0.99554	0.50441
ENSG00000116161	CACYBP	1	174968300	174980851	23	0.6273	0.030863	0.1267	0.87941	0.045327	0.033768	0.086846	0.39341	0.77339	0.39204	0.30608	0.99876	0.37169
ENSG00000120333	MRPS14	1	174979925	174992561	28	0.51809	0.1009	0.25935	0.97024	0.22336	0.029721	0.048603	0.35103	0.9445	0.62125	0.20301	0.82249	0.31101
ENSG00000120332	TNN	1	175036994	175117202	355	0.6072	0.55928	0.68431		0.60149	0.96327	0.74082	0.037146	0.68916	0.46552	0.5637	0.65397	0.92273
ENSG00000235750	KIAA0040	1	175126123	175162135	116	0.57799	0.96114	0.20543	0.58648	0.25561	0.80646	0.35969	0.3031	0.047521	0.53653	0.18059	0.61571	0.71281
ENSG00000116147	TNR	1	175284330	175712906	1454	0.55178	0.84009	0.61839	0.57005	0.28276	0.88802	0.82148	0.80842	0.72736	0.4564	0.89751	0.67324	0.89206
ENSG00000143207	RFWD2	1	175913967	176176629	836	0.40071	0.77728	0.61745	0.26407	0.17647	0.46034	0.90798	0.29156	0.52647	0.7744	0.83548	0.2993	0.91219
ENSG00000116183	PAPPA2	1	176432307	176814735	934	0.79365	0.70044	0.49108	0.22089	0.15434	0.80081	0.078441	0.57034	0.28569	0.16743	0.299	0.98991	0.51147
ENSG00000152092	ASTN1	1	176826438	177134109	798	0.65688	0.2195	0.84992	0.20539	0.70503	0.73436	0.33024	0.18602	0.20211	0.62331	0.43947	0.3331	0.54808
ENSG00000198797	BRINP2	1	177140633	177251558	242	0.6134	0.02694	0.70564	0.30276	0.81911	0.93961	0.83307	0.96878	0.5099	0.72832	0.85266	0.82263	0.97932
ENSG00000120341	SEC16B	1	177893091	177953438	251	0.59294	0.95341	0.53803	0.35341	0.11008	0.59493	0.7366	0.049286	0.87274	0.95945	0.63669	0.19524	0.66533
ENSG00000075391	RASAL2	1	178062864	178448644	719	0.63866	0.74627	0.16084	0.75603	0.65374	0.4294	0.95424	0.037511	0.58981	0.78706	0.91042	0.57107	0.97088
ENSG00000240021	TEX35	1	178482212	178517734	108	0.46855	0.087257	0.43214	0.10219	0.78654	0.62047	0.90679	0.39653	0.90005	0.98314	0.88973	0.27921	0.99091
ENSG00000213057	C1orf220	1	178511887	178518024	32	0.39613	0.095421	0.66092	0.054558	0.76485	0.37855	0.96487	0.52586	0.79528	0.9709	0.77188	0.45315	0.89788
ENSG00000184909	C1ORF220	1	178511950	178517579	27	0.36808	0.10207	0.75314	0.05549	0.7703	0.3404	0.94701	0.50469	0.73964	0.95732	0.72709	0.53978	0.86538
ENSG00000116191	RALGPS2	1	178694300	178889238	471	0.067517	0.98765	0.20812	0.69977	0.37581	0.68603	0.83527	0.67185	0.2351	0.9806	0.099941	0.95437	0.34089
ENSG00000116194	ANGPTL1	1	178818840	178840187	46	0.082075	0.99338	0.24375	0.66441	0.24387	0.58968	0.68386	0.82025	0.37456	0.90823	0.07962	0.97315	0.30829
ENSG00000116199	FAM20B	1	178994939	179045697	206	0.079142	0.13502	0.90089	0.2144	0.65715	0.23222	0.801	0.94265	0.15812	0.16615	0.33337	0.37853	0.13414
ENSG00000186283	TOR3A	1	179050512	179067158	64	0.02344	0.084308	0.34692	0.36403	0.86186	0.24874	0.71642	0.91786	0.23454	0.15679	0.28546	0.19212	0.086791
ENSG00000143322	ABL2	1	179068462	179198819	364	0.66714	0.016398	0.61641	0.20696	0.44281	0.23161	0.82498	0.76889	0.1594	0.42361	0.56593	0.021285	0.47368
ENSG00000057252	SOAT1	1	179262925	179327815	321	0.0483	0.23798	0.88754	0.013096	0.44093	0.11378	0.65986	0.3302	0.70968	0.20065	0.039881	0.2884	0.095213
ENSG00000162779	AXDND1	1	179334855	179523870	1308	0.2552	0.48258	0.83825	0.019595	0.50165	0.58971	0.43169	0.045479	0.91697	0.4374	0.11082	0.18281	0.36289
ENSG00000269064	AL160286.1	1	179443716	179457805	149	0.16613	0.34576	0.88318	0.11931	0.72274	0.89105	0.89933	0.028806	0.89274	0.50647	0.22098	0.14795	0.53985
ENSG00000116218	NPHS2	1	179519674	179545087	116	0.48222	0.94501	0.28904	0.025573	0.68052	0.87446	0.47675	0.038613	0.99661	0.6913	0.23722	0.60448	0.57846
ENSG00000162782	TDRD5	1	179560748	179660407	360	0.19022	0.58288	0.71289	0.0016008	0.96899	0.14113	0.57511	0.042921	0.59206	0.58833	0.055338	0.34457	0.14256
ENSG00000143340	FAM163A	1	179712298	179785333	287	0.10794	0.44904	0.81428	0.9601	0.23442	0.048904	0.22849	0.0052164	0.96765	0.74942	0.40388	0.46791	0.22606
ENSG00000169905	TOR1AIP2	1	179809102	179846938	89	0.068719	0.0027017	0.68681	0.9503	0.75047	0.014609	0.081123	0.46037	0.67816	0.7959	0.027343	0.18223	0.028866
ENSG00000258664	IFRG15	1	179833916	179834311	1	0.53131	0.81213	0.042873	0.29464	0.17556	0.30253	0.37407	0.50397	0.68045	0.84321	0.99654	0.75569	0.76609
ENSG00000143337	TOR1AIP1	1	179851177	179894135	135	0.029141	0.010545	0.86025	0.93859	0.20084	0.0049012	0.21298	0.35468	0.92734	0.58033	0.035116	0.1888	0.029741
ENSG00000135837	CEP350	1	179923873	180084015	530	0.22911	0.0052272	0.33818	0.87791	0.49864	0.092678	0.32954	0.38977	0.28075	0.77927	0.095917	0.48022	0.11356
ENSG00000116260	QSOX1	1	180123969	180173165	279	0.16847	0.21709	0.2122	0.26296	0.4175	0.18648	0.03568	0.23393	0.28443	0.65876	0.18159	0.12535	0.11166
ENSG00000121454	LHX4	1	180199421	180249380	232	0.2719	0.014723	0.89843	0.23392	0.90687	0.2147	0.7512	0.97528	0.76644	0.072564	0.29288	0.48334	0.12703
ENSG00000135847	ACBD6	1	180244515	180472089	720	0.13645	0.31155	0.9807	0.151	0.97402	0.13279	0.9617	0.60259	0.7568	0.012593	0.26414	0.43964	0.10243
ENSG00000143324	XPR1	1	180601140	180859387	564	0.61925	0.94835	0.27993		0.34425	0.25901	0.95349	0.64946	0.74502	0.27784	0.35992	0.18854	0.86528
ENSG00000135835	KIAA1614	1	180882290	180920750	124	0.35616	0.031006	0.20328	0.052352	0.1289	0.85898	0.7519	0.63297	0.80574	0.91273	0.55432	0.041819	0.39369
ENSG00000234237	AL162431.1	1	180941695	180949868	14	0.754	0.27804	0.63897	0.48412	0.1238	0.78836	0.60924	0.77384	0.35375	0.6324	0.50164	0.67231	0.79784
ENSG00000135823	STX6	1	180941861	180992047	113	0.47511	0.21395	0.46359	0.68458	0.22105	0.96421	0.65583	0.73776	0.61862	0.68579	0.56546	0.81887	0.69162
ENSG00000153029	MR1	1	181003067	181031074	103	0.34136	0.61409	0.47468	0.040836	0.31646	0.53182	0.95162	0.89526	0.78692	0.25613	0.28061	0.25264	0.51833
ENSG00000162783	IER5	1	181057638	181059977	8	0.17732	0.19587	0.27667	0.9615	0.32642	0.8897	0.53039	0.7253	0.77563	0.58461	0.77543	0.38544	0.98018
ENSG00000198216	CACNA1E	1	181382238	181777219	1173	0.96804	0.51699	0.2109	0.66694	0.67728	0.097886	0.17963	0.76639	0.181	0.18333	0.30018	0.32726	0.20034
ENSG00000179930	ZNF648	1	182023705	182030847	9	0.87813	0.29775	0.80519	0.84484	0.9314	0.23578	0.73003	0.43858	0.83666	0.95907	0.8383	0.32396	0.85124
ENSG00000135821	GLUL	1	182350839	182361341	39	0.79902	0.98199	0.22709	0.84232	0.044363	0.19783	0.078086	0.16467	0.2882	0.43251	0.27911	0.51536	0.27134
ENSG00000203730	TEDDM1	1	182367252	182369751	8	0.84668	0.92574	0.35753	0.70758	0.031681	0.23568	0.11004	0.19751	0.12192	0.79969	0.57424	0.80038	0.53638
ENSG00000121446	RGSL1	1	182419256	182529734	405	0.36318	0.31648	0.11066	0.91935	0.42911	0.5892	0.21821	0.37662	0.92803	0.16241	0.36747	0.048438	0.55544
ENSG00000135828	RNASEL	1	182542769	182558391	37	0.32516	0.12287	0.046174	0.34755	0.32162	0.50152	0.43262	0.020366	0.66781	0.21482	0.41227	0.58562	0.38376
ENSG00000143333	RGS16	1	182567758	182573543	9	0.5649	0.14844	0.20438	0.67849	0.93378	0.39387	0.58134	0.059961	0.94551	0.79715	0.51389	0.38713	0.5371
ENSG00000135824	RGS8	1	182615239	182653711	109	0.5643	0.11255	0.15641	0.6057	0.050746	0.44417	0.67665	0.48967	0.78013	0.51228	0.60114	0.99662	0.74511
ENSG00000135838	NPL	1	182758428	182799519	122	0.10415	0.9429	0.43556	0.38272	0.71621	0.0050858	0.6597	0.84059	0.87919	0.068634	0.025932	0.4061	0.0088233
ENSG00000135829	DHX9	1	182808504	182856886	106	0.28202	0.97605	0.67903	0.41007	0.66177	0.028922	0.46618	0.77754	0.83207	0.11479	0.062951	0.51359	0.031095
ENSG00000157060	SHCBP1L	1	182869000	182922660	120	0.18685	0.99572	0.61625	0.38403	0.68234	0.025862	0.43965	0.67769	0.89469	0.11544	0.057812	0.53526	0.022738
ENSG00000135862	LAMC1	1	182992595	183114727	553	0.46155	0.19808	0.12579	0.65415	0.59086	0.72986	0.70616	0.21545	0.021686	0.66923	0.42347	0.86606	0.47652
ENSG00000058085	LAMC2	1	183155373	183214035	245	0.87582	0.6093	0.97191	0.28186	0.26237	0.2746	0.77844	0.39894	0.1939	0.93599	0.75925	0.3785	0.56054
ENSG00000157064	NMNAT2	1	183217372	183387737	517	0.59593	0.28591	0.61843	0.025669	0.8215	0.70263	0.74198	0.76921	0.58975	0.49916	0.37003	0.19744	0.72236
ENSG00000116698	SMG7	1	183441351	183567381	271	0.13869	0.018461	0.86727	0.018988	0.57873	0.9645	0.73864	0.63677	0.89142	0.55092	0.31905	0.15825	0.63013
ENSG00000116701	NCF2	1	183524698	183560011	102	0.18242	0.021865	0.95966	0.035608	0.38171	0.98674	0.68168	0.61645	0.85472	0.50524	0.27249	0.093509	0.65163
ENSG00000162704	ARPC5	1	183592401	183604892	88	0.20573	0.01158	0.23699	0.065693	0.48087	0.31909	0.93122	0.77613	0.83227	0.38236	0.63614	0.55941	0.65736
ENSG00000143344	RGL1	1	183605220	183897665	998	0.08015	0.023101	0.37884	0.0017874	0.51274	0.64606	0.30041	0.5465	0.91358	0.42949	0.13781	0.7387	0.20795
ENSG00000173627	APOBEC4	1	183615541	183622451	38	0.25823	0.013892	0.24928	0.07589	0.47866	0.31178	0.88502	0.82045	0.87353	0.29523	0.5686	0.63583	0.61455
ENSG00000198756	COLGALT2	1	183898796	184006863	399	0.30538	0.072579	0.57517	0.03201	0.31832	0.15582	0.20118	0.22785	0.31751	0.099294	0.087962	0.28971	0.016259
ENSG00000198860	TSEN15	1	184020811	184043346	36	0.046739	0.11501	0.46005	0.84627	0.97495	0.58652	0.3971	0.26172	0.83011	0.91104	0.63356	0.11944	0.49244
ENSG00000116667	C1orf21	1	184356192	184598154	680	0.74096	0.052756	0.53483	0.30911	0.041207	0.09886	0.10105	0.052738	0.47072	0.010336	0.063158	0.24887	0.075882
ENSG00000116406	EDEM3	1	184659365	184724047	139	0.10706	0.10709	0.53416	0.74676	0.10957	0.44079	0.6175	0.53896	0.022001	0.82137	0.14353	0.81337	0.15392
ENSG00000135842	FAM129A	1	184759858	184943682	426	0.63006	0.3618	0.48856	0.79247	0.34114	0.70517	0.71554	0.40122	0.10992	0.95956	0.99214	0.67384	0.95913
ENSG00000121481	RNF2	1	185014496	185071740	72	0.9758	0.93332	0.54695	0.95564	0.94559	0.52567	0.40044	0.84842	0.38526	0.47208	0.65053	0.14424	0.9387
ENSG00000121486	TRMT1L	1	185087220	185126204	79	0.82865	0.75427	0.4717	0.68213	0.93954	0.18518	0.53353	0.8031	0.73274	0.18128	0.90227	0.52276	0.63234
ENSG00000116668	SWT1	1	185126212	185260897	182	0.59483	0.94702	0.52912	0.96415	0.92775	0.3113	0.28194	0.098618	0.17803	0.38579	0.33635	0.32269	0.96706
ENSG00000116679	IVNS1ABP	1	185265520	185286461	23	0.17286	0.66379	0.77659	0.20644	0.66404	0.65508	0.44686	0.49673	0.50735	0.75577	0.48023	0.80657	0.45883
ENSG00000143341	HMCN1	1	185703683	186160085	764	0.90013	0.94379	0.32413	0.77068	0.61964	0.005487	0.63637	0.37603	0.66778	0.8186	0.16272	0.94376	0.14368
ENSG00000116690	PRG4	1	186265405	186283694	35	0.53805	0.82977	0.73895	0.94603	0.6474	0.80471	0.12076	0.91171	0.62239	0.44135	0.59774	0.74777	0.36089
ENSG00000047410	TPR	1	186280784	186344825	163	0.36769	0.90822	0.57901	0.86487	0.57345	0.63596	0.19364	0.94252	0.53611	0.78777	0.70665	0.81158	0.42763
ENSG00000157181	C1orf27	1	186344890	186390510	112	0.2763	0.91505	0.78283	0.79663	0.43333	0.60291	0.19279	0.95708	0.62667	0.69486	0.63633	0.86576	0.42063
ENSG00000268662	AL596220.1	1	186364123	186365908	2	0.84744	0.59001	0.769	0.80363	0.10834	0.25078	0.33779	0.66585	0.57355	0.35279	0.18001	0.98535	0.18216
ENSG00000262180	OCLM	1	186369704	186370587	2	0.92169	0.94208	0.90243	0.88906	0.056976	0.89343	0.31386	0.91255	0.7733	0.2263	0.30644	0.19016	0.45053
ENSG00000116703	PDC	1	186412698	186430254	34	0.11028	0.52267	0.9835	0.73373	0.38303	0.27996	0.3352	0.74941	0.66716	0.85692	0.77432	0.94368	0.70482
ENSG00000073756	PTGS2	1	186640923	186649559	21	0.21224	0.64438	0.77203	0.87684	0.66484	0.49035	0.50405	0.71157	0.46813	0.91094	0.69369	0.74261	0.70742
ENSG00000116711	PLA2G4A	1	186798085	186958113	593	0.06894	0.28652	0.16079	0.94042	0.5507	0.24257	0.15689	0.73627	0.2743	0.79527	0.1616	0.086673	0.032902
ENSG00000162670	BRINP3	1	190066792	190446759	852	0.28528	0.95116	0.41139	0.14508	0.37208	0.56419	0.43781	0.41895	0.34105	0.47739	0.52734	0.63753	0.2932
ENSG00000150681	RGS18	1	192127587	192154945	47	0.14014	0.85234	0.91901	0.84606	0.68058	0.65221	0.32295	0.23638	0.53074	0.81639	0.86619	0.63532	0.44023
ENSG00000253148	RGS21	1	192286122	192336415	142	0.72777	0.64226	0.51122	0.69943	0.38854	0.98189	0.068184	0.11017	0.35297	0.71945	0.79107	0.20582	0.76142
ENSG00000090104	RGS1	1	192544857	192549161	11	0.97926	0.55899	0.16965	0.63847	0.73239	0.72737	0.49356	0.27776	0.82305	0.66611	0.5302	0.41245	0.90045
ENSG00000127074	RGS13	1	192605275	192629390	84	0.95473	0.79997	0.22165	0.31183	0.80436	0.50672	0.46847	0.24643	0.19009	0.54846	0.78184	0.47665	0.53211
ENSG00000116741	RGS2	1	192778169	192781403	5	0.066282	0.73714	0.554	0.32223	0.48217	0.059569	0.43435	0.47963	0.0074378	0.75205	0.51765	0.3975	0.028267
ENSG00000116750	UCHL5	1	192981380	193029237	83	0.070616	0.1054	0.60916	0.75563	0.8057	0.97007	0.32672	0.26106	0.33132	0.4166	0.94786	0.13994	0.9861
ENSG00000116747	TROVE2	1	193028552	193060907	61	0.093568	0.2374	0.43559	0.53926	0.32379	0.98365	0.20845	0.34552	0.44488	0.6401	0.85413	0.14921	0.94331
ENSG00000023572	GLRX2	1	193065598	193075244	18	0.14167	0.43901	0.33835	0.40304	0.82578	0.99728	0.19099	0.21026	0.64376	0.83968	0.79494	0.26339	0.86665
ENSG00000134371	CDC73	1	193091147	193223031	346	0.13921	0.22738	0.47533	0.28037	0.68764	0.99115	0.28088	0.15138	0.47045	0.85284	0.86075	0.14111	0.9083
ENSG00000162630	B3GALT2	1	193148175	193155784	15	0.13191	0.27488	0.44317	0.17747	0.76708	0.95779	0.30123	0.10499	0.55223	0.92587	0.81958	0.17303	0.83466
ENSG00000162687	KCNT2	1	196194909	196578355	793	0.035429	0.7792	0.77701	0.57861	0.15069	0.16715	0.36282	0.43107	0.14805	0.36049	0.24315	0.2214	0.06133
ENSG00000000971	CFH	1	196621008	196716634	257	0.36139	0.57402	0.098486	0.076159	0.91455	0.051849	0.30877	0.45601	0.28958	0.56288	0.73474	0.26957	0.5244
ENSG00000116785	CFHR3	1	196743925	196763203	4	0.072435	0.12653	0.17948	0.50932	0.98381	0.30391	0.699	0.24672	0.32575	0.038904	0.55565	0.19618	0.23887
ENSG00000244414	CFHR1	1	196788887	196801319	13	0.8886	0.52577	0.13751	0.75177	0.91478	0.41293	0.95784	0.15385	0.018585	0.60032	0.8346	0.70283	0.57934
ENSG00000080910	CFHR2	1	196788898	196928356	368	0.83723	0.74047	0.0079559	0.11172	0.81613	0.12901	0.97689	0.31252	0.27397	0.81242	0.78397	0.90432	0.8523
ENSG00000134365	CFHR4	1	196819371	196888102	207	0.86668	0.83104	0.004382	0.17488	0.76371	0.17872	0.96357	0.30266	0.3918	0.7899	0.67151	0.89763	0.80432
ENSG00000134389	CFHR5	1	196946667	196978804	70	0.73897	0.18217	0.3057	0.058411	0.26266	0.21892	0.9965	0.24227	0.52318	0.5019	0.48672	0.6207	0.3619
ENSG00000143278	F13B	1	197008321	197036397	68	0.96372	0.08872	0.24503	0.60368	0.37729	0.28053	0.70496	0.62385	0.58051	0.045908	0.43837	0.55913	0.28641
ENSG00000066279	ASPM	1	197053258	197115824	115	0.92045	0.11138	0.24294	0.772	0.45597	0.44947	0.51352	0.5023	0.46397	0.11421	0.56136	0.48428	0.40574
ENSG00000177888	ZBTB41	1	197122810	197169672	97	0.92303	0.095693	0.23538	0.95726	0.61422	0.59227	0.51462	0.7124	0.42451	0.053861	0.66027	0.48204	0.42083
ENSG00000134376	CRB1	1	197170592	197447585	494	0.74452	0.3104	0.11859	0.88088	0.50121	0.35369	0.83024	0.88564	0.34657	0.30462	0.9684	0.35693	0.92783
ENSG00000213047	DENND1B	1	197473878	197744826	426	0.11423	0.48616	0.35809	0.95286	0.34914	0.51189	0.4481	0.67716	0.72592	0.98785	0.8717	0.39235	0.98777
ENSG00000203724	C1orf53	1	197871777	197876497	4	0.022708	0.72388	0.76358	0.12096	0.62581	0.03368	0.31338	0.26296	0.56684	0.37715	0.55101	0.22444	0.11021
ENSG00000143355	LHX9	1	197881037	197904608	61	0.15808	0.29502	0.89864	0.88167	0.36439	0.11442	0.19569	0.7918	0.83441	0.497	0.81491	0.3597	0.56904
ENSG00000151414	NEK7	1	198126093	198291550	611	0.32328	0.65078	0.97606	0.2626	0.56384	0.1533	0.49597	0.33265	0.5841	0.56244	0.12867	0.71218	0.24038
ENSG00000151418	ATP6V1G3	1	198492352	198510075	39	0.88779	0.96591	0.53147	0.032655	0.8685	0.88947	0.35408	0.2105	0.1375	0.20118	0.99353	0.018004	0.90715
ENSG00000081237	PTPRC	1	198607801	198726545	364	0.96452	0.45155	0.068282	0.75082	0.063794	0.74615	0.56691	0.0017312	0.23863	0.18703	0.076581	0.91822	0.36529
ENSG00000116833	NR5A2	1	199996730	200146552	620	0.10623	0.8801	0.1718	0.41872	0.22972	0.79294	0.86899	0.023148	0.64838	0.25776	0.033124	0.50636	0.1075
ENSG00000162702	ZNF281	1	200374068	200379184	3	0.042697	0.3215	0.66309	0.039621	0.26248	0.68762	0.16332	0.83844	0.29056	0.40771	0.38033	0.8644	0.37943
ENSG00000118193	KIF14	1	200520628	200589862	262	0.18903	0.92583	0.4492	0.16394	0.61897	0.2186	0.33971	0.00070047	0.54071	0.91242	0.14434	0.7412	0.34364
ENSG00000118197	DDX59	1	200593024	200639097	170	0.077903	0.57276	0.33961	0.072113	0.51766	0.54561	0.071306	0.0001087	0.3595	0.84141	0.17388	0.9431	0.44332
ENSG00000118200	CAMSAP2	1	200708686	200829832	345	0.64823	0.56189	0.85853	0.2622	0.038084	0.57954	0.60113	0.009097	0.20302	0.069813	0.6443	0.86722	0.81265
ENSG00000170128	GPR25	1	200842083	200843306	4	0.10821	0.083038	0.67667	0.64459	0.29894	0.45524	0.070114	0.1284	0.73514	0.15719	0.10367	0.076267	0.26533
ENSG00000163362	C1orf106	1	200860176	200884863	87	0.27338	0.67973	0.45054	0.017866	0.66606	0.47203	0.52974	0.040559	0.54851	0.25084	0.93822	0.318	0.50088
ENSG00000116852	KIF21B	1	200938520	200992828	154	0.26857	0.70831	0.86656	0.73225	0.6716	0.49514	0.78422	0.19912	0.1078	0.82262	0.69043	0.52533	0.29952
ENSG00000081248	CACNA1S	1	201008642	201081694	298	0.63541	0.74574	0.48135	0.69294	0.29926	0.79056	0.56994	0.052021	0.25942	0.51404	0.43861	0.54896	0.50418
ENSG00000232237	ASCL5	1	201083081	201096312	41	0.16684	0.99605	0.38562	0.48422	0.32261	0.68261	0.66388	0.92936	0.15602	0.05916	0.1898	0.54849	0.10729
ENSG00000116857	TMEM9	1	201103900	201140702	145	0.30948	0.94434	0.98586	0.84335	0.76804	0.23769	0.43238	0.55928	0.10675	0.26091	0.067639	0.72787	0.068117
ENSG00000163395	IGFN1	1	201159953	201198080	164	0.39673	0.51452	0.62486	0.95464	0.74305	0.96378	0.91606	0.68917	0.22302	0.24415	0.83555	0.85402	0.94644
ENSG00000081277	PKP1	1	201252580	201302121	225	0.16761	0.39398	0.27331	0.23333	0.47702	0.51294	0.44874	0.38238	0.61848	0.85884	0.64453	0.058275	0.4051
ENSG00000118194	TNNT2	1	201328136	201346890	86	0.66164	0.30913	0.10626	0.14192	0.92692	0.46231	0.82274	0.71078	0.62321	0.70409	0.97034	0.29596	0.82718
ENSG00000159166	LAD1	1	201342372	201368736	117	0.96077	0.54371	0.13589	0.15518	0.97374	0.20502	0.39481	0.72528	0.37979	0.62223	0.91758	0.14057	0.66539
ENSG00000159173	TNNI1	1	201373625	201398994	74	0.052072	0.46787	0.68309	0.65083	0.45844	0.037554	0.35596	0.46782	0.51298	0.7045	0.09113	0.14943	0.095216
ENSG00000174307	PHLDA3	1	201434620	201438365	15	0.52754	0.85919	0.76345	0.97469	0.97779	0.329	0.51914	0.42448	0.98859	0.83172	0.36242	0.93411	0.72225
ENSG00000159176	CSRP1	1	201452658	201478584	121	0.27612	0.86671	0.48888	0.97108	0.46496	0.17049	0.38643	0.67109	0.85373	0.37316	0.48584	0.82928	0.4068
ENSG00000134369	NAV1	1	201592411	201796102	559	0.54304	0.85841	0.44362	0.26363	0.36628	0.73655	0.50009	0.060057	0.64457	0.95365	0.91685	0.30367	0.93207
ENSG00000198700	IPO9	1	201798269	201853422	114	0.67312	0.92426	0.61739	0.47294	0.95471	0.64246	0.24551	0.35597	0.049356	0.012361	0.025261	0.038044	0.020047
ENSG00000198892	SHISA4	1	201857808	201861434	7	0.72996	0.92407	0.83158	0.60723	0.83865	0.93555	0.41123	0.25849	0.080816	0.10744	0.17712	0.22762	0.13893
ENSG00000163431	LMOD1	1	201865580	201915715	146	0.85316	0.98352	0.48268	0.34663	0.68257	0.84739	0.27696	0.73158	0.072808	0.064058	0.088981	0.075111	0.062954
ENSG00000134375	TIMM17A	1	201924619	201939789	52	0.033394	0.69706	0.36982	0.44148	0.97533	0.35863	0.37034	0.95726	0.26788	0.095406	0.098779	0.28729	0.11083
ENSG00000176393	RNPEP	1	201951500	201975275	133	0.58186	0.97538	0.67858	0.6774	0.17085	0.37429	0.43681	0.5464	0.3994	0.81892	0.84005	0.39111	0.8255
ENSG00000163435	ELF3	1	201977073	201986316	26	0.69436	0.29348	0.70754	0.55019	0.49749	0.0024056	0.0021468	0.28523	0.70967	0.045121	0.050965	0.62378	0.011221
ENSG00000170075	GPR37L1	1	202091986	202102720	47	0.23337	0.40474	0.78263	0.52214	0.32751	0.80634	0.53057	0.4616	0.7529	0.62201	0.57493	0.89301	0.59919
ENSG00000143862	ARL8A	1	202102532	202113869	21	0.74283	0.21244	0.05195	0.077643	0.19514	0.85137	0.93266	0.69006	0.75528	0.18989	0.82059	0.58891	0.556
ENSG00000143851	PTPN7	1	202116141	202130716	29	0.92799	0.3246	0.18141	0.044218	0.0084489	0.98639	0.97904	0.59855	0.60292	0.6334	0.876	0.89202	0.90224
ENSG00000133067	LGR6	1	202163029	202288909	358	0.9758	0.29249	0.24793	0.57099	0.11421	0.8067	0.91943	0.055058	0.20809	0.94876	0.861	0.819	0.93596
ENSG00000077152	UBE2T	1	202300785	202311108	16	0.69362	0.47831	0.13536	0.81967	0.48677	0.028206	0.58526	0.22869	0.22103	0.087069	0.37436	0.71376	0.23431
ENSG00000077157	PPP1R12B	1	202317827	202561834	404	0.89431	0.5723	0.19307	0.78133	0.66512	0.031664	0.73973	0.19351	0.1709	0.21691	0.40093	0.68777	0.28559
ENSG00000143858	SYT2	1	202559724	202679545	308	0.089944	0.79011	0.38964	0.12514	0.18819	0.66356	0.50473	0.24437	0.96037	0.8263	0.82927	0.65931	0.57505
ENSG00000117139	KDM5B	1	202696526	202778598	252	0.56962	0.75609	0.12259	0.78228	0.86114	0.81507	0.93867	0.39907	0.8911	0.75674	0.40413	0.69006	0.66044
ENSG00000184774	RP11-480I12.4	1	202789394	202796353	29	0.92604	0.89634	0.54119	0.60249	0.7697	0.39039	0.71299	0.25564	0.71535	0.51117	0.64214	0.89874	0.81948
ENSG00000183155	RABIF	1	202848085	202858263	33	0.075933	0.42143	0.46893	0.70973	0.86315	0.93477	0.46563	0.75221	0.078652	0.90239	0.67057	0.1045	0.87158
ENSG00000117153	KLHL12	1	202860228	202897764	105	0.0915	0.34664	0.38428	0.65511	0.78541	0.60418	0.36795	0.8263	0.078089	0.88908	0.52625	0.11775	0.76418
ENSG00000159346	ADIPOR1	1	202909951	202927700	62	0.46732	0.43991	0.49254	0.60263	0.48607	0.98316	0.85559	0.54236	0.51887	0.20395	0.9945	0.16235	0.9974
ENSG00000159348	CYB5R1	1	202930997	202936408	12	0.34419	0.37898	0.7185	0.53469	0.72798	0.94213	0.66207	0.42647	0.51539	0.10524	0.98549	0.53617	0.99701
ENSG00000163444	TMEM183A	1	202976514	202993976	35	0.15079	0.047574	0.2165	0.29374	0.35705	0.44369	0.24422	0.11942	0.11695	0.99976	0.74213	0.51614	0.61285
ENSG00000143847	PPFIA4	1	202995626	203047868	189	0.69003	0.41599	0.47627	0.31907	0.36172	0.63993	0.086149	0.66252	0.042524	0.65988	0.49011	0.11207	0.33924
ENSG00000122180	MYOG	1	203052260	203055164	15	0.73573	0.49468	0.1009	0.61565	0.89597	0.65431	0.82895	0.13777	0.66627	0.95406	0.77129	0.39431	0.85028
ENSG00000163485	ADORA1	1	203059782	203136533	197	0.5702	0.65464	0.15546	0.05839	0.54359	0.89873	0.57449	0.18157	0.11606	0.11354	0.04635	0.32447	0.073466
ENSG00000133055	MYBPH	1	203136939	203144941	21	0.41212	0.76261	0.52582	0.50581	0.2309	0.9921	0.51406	0.12632	0.17672	0.26926	0.087349	0.72834	0.28226
ENSG00000133048	CHI3L1	1	203148059	203155877	29	0.77817	0.70768	0.25633	0.85638	0.68891	0.87773	0.37403	0.24508	0.085274	0.78584	0.41301	0.36768	0.89968
ENSG00000133063	CHIT1	1	203181955	203242769	198	0.95952	0.16255	0.39266	0.50518	0.10248	0.98294	0.68215	0.21149	0.91915	0.76288	0.94048	0.42631	0.96889
ENSG00000159388	BTG2	1	203274619	203278730	7	0.81851	0.84217	0.92437	0.90569	0.66808	0.26318	0.9998	0.065537	0.59674	0.5998	0.91954	0.80422	0.94581
ENSG00000122176	FMOD	1	203309756	203320617	39	0.94679	0.6575	0.86247	0.68228	0.19159	0.069865	0.9964	0.5065	0.4217	0.71098	0.39398	0.65074	0.65057
ENSG00000188783	PRELP	1	203444956	203460480	51	0.15405	0.11435	0.26238	0.0099512	0.40078	0.20425	0.27891	0.85118	0.53193	0.22616	0.58025	0.020091	0.30108
ENSG00000188770	OPTC	1	203463271	203477992	52	0.092243	0.2066	0.75513	0.048478	0.4949	0.25091	0.34858	0.79513	0.51689	0.23769	0.61379	0.079333	0.37838
ENSG00000058668	ATP2B4	1	203595689	203713209	310	0.68179	0.15275	0.21294	0.15759	0.56479	0.52512	0.90802	0.21133	0.82975	0.22316	0.87196	0.44481	0.87319
ENSG00000122188	LAX1	1	203734304	203745361	44	0.96583	0.53681	0.59627	0.73894	0.92315	0.89418	0.38095	0.070396	0.043025	0.087888	0.66383	0.17389	0.44684
ENSG00000058673	ZC3H11A	1	203764782	203823252	198	0.92422	0.18288	0.19031	0.72597	0.26505	0.23133	0.1783	0.17802	0.53012	0.014634	0.07338	0.92242	0.14818
ENSG00000257315	ZBED6	1	203765437	203769686	8	0.94616	0.17815	0.41955	0.61206	0.085127	0.16781	0.26661	0.08947	0.42335	0.068565	0.11992	0.99368	0.28197
ENSG00000182004	SNRPE	1	203830731	203839678	42	0.47179	0.97747	0.36692	0.95607	0.81768	0.30244	0.17582	0.12659	0.43606	0.096599	0.055834	0.75006	0.092602
ENSG00000143842	SOX13	1	204042243	204096863	164	0.04241	0.10174	0.7997	0.63089	0.92591	0.11984	0.82525	0.052437	0.44967	0.37555	0.051012	0.52006	0.12444
ENSG00000143845	ETNK2	1	204100190	204121307	59	0.84933	0.46326	0.21132	0.052191	0.10462	0.0054334	0.25552	0.099154	0.81602	0.30667	0.0067042	0.070155	0.11994
ENSG00000143839	REN	1	204123944	204135465	47	0.40109	0.40716	0.27398	0.83601	0.32367	0.35521	0.56463	0.018032	0.99441	0.43506	0.71707	0.0062083	0.89958
ENSG00000170498	KISS1	1	204159469	204165614	30	0.61127	0.5274	0.51966	0.78237	0.92301	0.46194	0.92928	0.13886	0.44523	0.65054	0.75248	0.5251	0.88172
ENSG00000174567	GOLT1A	1	204167288	204183220	39	0.78505	0.16735	0.34195	0.9098	0.86645	0.33847	0.39881	0.39211	0.91656	0.63228	0.69156	0.1017	0.84869
ENSG00000143850	PLEKHA6	1	204187979	204346793	565	0.43887	0.082803	0.45881	0.50652	0.062211	0.85335	0.84245	0.50059	0.96567	0.30883	0.22515	0.49217	0.34154
ENSG00000158615	PPP1R15B	1	204372515	204380919	18	0.19264	0.28251	0.98016	0.40567	0.14442	0.91547	0.51832	0.14124	0.90937	0.91983	0.93878	0.48239	0.86054
ENSG00000133056	PIK3C2B	1	204391756	204463852	233	0.082621	0.5398	0.87835	0.1735	0.18115	0.95789	0.82274	0.3668	0.88617	0.43929	0.47171	0.080086	0.37403
ENSG00000198625	MDM4	1	204485511	204542871	161	0.1492	0.96984	0.87576	0.084626	0.81261	0.88064	0.89711	0.019627	0.44427	0.62633	0.87216	0.91685	0.79214
ENSG00000170382	LRRN2	1	204586298	204654861	208	0.074514	0.75231	0.025679	0.011604	0.91976	0.74465	0.69468	0.048066	0.27232	0.8554	0.19464	0.40425	0.096268
ENSG00000163531	NFASC	1	204797779	204991950	650	0.23891	0.15283	0.99407	0.6655	0.9868	0.33369	0.58371	0.17419	0.87697	0.98217	0.60176	0.71526	0.76211
ENSG00000184144	CNTN2	1	205012325	205047627	149	0.95618	0.21057	0.56681	0.063339	0.72863	0.73635	0.5524	0.61138	0.87235	0.82064	0.66914	0.66542	0.66173
ENSG00000174529	TMEM81	1	205052258	205053645	5	0.93921	0.086871	0.3762	0.29036	0.51746	0.17182	0.21405	0.16618	0.38369	0.48323	0.90052	0.61487	0.47938
ENSG00000117222	RBBP5	1	205055270	205091143	117	0.94544	0.054976	0.5067	0.089599	0.50157	0.41354	0.37825	0.45699	0.59749	0.63224	0.98851	0.54204	0.78863
ENSG00000133059	DSTYK	1	205111632	205180727	192	0.83544	0.017732	0.72095	0.17117	0.83656	0.61032	0.44662	0.53899	0.7109	0.38416	0.94421	0.68775	0.83433
ENSG00000133069	TMCC2	1	205197304	205242471	148	0.88857	0.19327	0.45636	0.25612	0.43429	0.64593	0.30744	0.26032	0.13718	0.67156	0.92306	0.12582	0.60281
ENSG00000163545	NUAK2	1	205271187	205290883	67	0.54513	0.41896	0.91258	0.60195	0.54064	0.11456	0.82554	0.66272	0.66137	0.43897	0.28701	0.45623	0.24773
ENSG00000162873	KLHDC8A	1	205305220	205326218	112	0.53498	0.2748	0.8834	0.77093	0.34848	0.18769	0.59959	0.094518	0.69386	0.38677	0.48026	0.42844	0.50978
ENSG00000186007	LEMD1	1	205350506	205425082	281	0.90996	0.15203	0.048661	0.90989	0.4287	0.83163	0.57623	0.012236	0.50216	0.80955	0.99297	0.65233	0.99867
ENSG00000117266	CDK18	1	205473723	205501921	135	0.054221	0.24234	0.34657	0.63885	0.88038	0.82888	0.12171	0.27052	0.72305	0.55222	0.57079	0.61149	0.83357
ENSG00000174514	MFSD4	1	205538013	205572046	145	0.54094	0.12126	0.07774	0.50869	0.92317	0.94694	0.18339	0.35946	0.95216	0.35665	0.75594	0.62507	0.75801
ENSG00000158711	ELK4	1	205577071	205601090	62	0.60029	0.62964	0.10079	0.76909	0.90847	0.11822	0.39187	0.90797	0.88424	0.28175	0.63759	0.83759	0.55345
ENSG00000158715	SLC45A3	1	205626979	205649587	71	0.10165	0.75643	0.58034	0.93902	0.080717	0.13005	0.40397	0.44551	0.27139	0.34711	0.10606	0.45788	0.087173
ENSG00000069275	NUCKS1	1	205681947	205719404	105	0.81826	0.19007	0.4786	0.58811	0.35674	0.58097	0.74596	0.19457	0.66907	0.60062	0.26805	0.08602	0.74262
ENSG00000268313	AC119673.1	1	205682497	205684153	4	0.33318	0.10417	0.84128	0.2671	0.36548	0.62927	0.2556	0.039515	0.87936	0.29479	0.059587	0.17352	0.24191
ENSG00000117280	RAB7L1	1	205737114	205744588	37	0.94995	0.24733	0.21845	0.44601	0.27605	0.76308	0.95057	0.69364	0.41292	0.73067	0.49872	0.25287	0.92432
ENSG00000133065	SLC41A1	1	205758221	205782876	67	0.11597	0.090932	0.66774	0.49946	0.58482	0.9117	0.2584	0.23391	0.21832	0.18793	0.13301	0.090018	0.63101
ENSG00000162877	PM20D1	1	205797150	205819260	56	0.30978	0.095488	0.69633	0.30452	0.91264	0.84285	0.18618	0.4884	0.9174	0.28926	0.11232	0.11903	0.55169
ENSG00000174502	SLC26A9	1	205882176	205912588	145	0.4688	0.041069	0.86339	0.12603	0.5527	0.70645	0.32851	0.8855	0.073	0.16873	0.078694	0.017096	0.24301
ENSG00000196550	FAM72A	1	206136916	206155151	1	0.49696	0.20997	0.29522	0.40228	0.067417	0.46011	0.78441	0.33351	0.99289	0.90822	0.90901	0.45817	0.6494
ENSG00000198049	AVPR1B	1	206223976	206231639	42	0.97882	0.36573	0.82074	0.90706	0.24506	0.761	0.43561	0.67565	0.39668	0.96568	0.98873	0.71041	0.92556
ENSG00000196533	C1orf186	1	206238872	206288647	77	0.47814	0.06217	0.94563	0.88363	0.027391	0.043141	0.34658	0.17336	0.36488	0.30649	0.60555	0.27306	0.2741
ENSG00000196188	CTSE	1	206317459	206332104	4	0.41245	0.3539	0.54206	0.49746	0.0047395	0.35079	0.097499	0.60891	0.58478	0.53032	0.76662	0.72353	0.30312
ENSG00000163486	SRGAP2	1	206516200	206637783	249	0.47409	0.70099	0.042888	0.7041	0.2245	0.37045	0.27439	0.00063903	0.71551	0.25361	0.47182	0.99211	0.40991
ENSG00000143466	IKBKE	1	206643791	206670223	103	0.21336	0.41033	0.14635	0.09061	0.012149	0.83646	0.46805	0.59206	0.59125	0.47792	0.38539	0.3917	0.50736
ENSG00000162888	C1orf147	1	206664449	206671061	36	0.63578	0.79029	0.16931	0.029744	0.06161	0.44642	0.54227	0.65336	0.62987	0.80931	0.59861	0.39598	0.69594
ENSG00000136653	RASSF5	1	206680879	206762616	232	0.53747	0.3843	0.76494	0.26317	0.074487	0.0045972	0.26136	0.55576	0.93883	0.91762	0.80077	0.62743	0.58795
ENSG00000143486	EIF2D	1	206744620	206785904	133	0.084128	0.5137	0.66307	0.66265	0.1651	0.0041956	0.045043	0.10794	0.88524	0.43624	0.81387	0.48515	0.63367
ENSG00000143479	DYRK3	1	206808881	206857764	136	0.9833	0.91967	0.44061	0.81522	0.61873	0.60356	0.36907	0.25198	0.10016	0.4533	0.5456	0.31208	0.43059
ENSG00000162889	MAPKAPK2	1	206858289	206907628	135	0.91718	0.72475	0.081484	0.84605	0.2952	0.52743	0.27844	0.092458	0.65527	0.87027	0.54723	0.31368	0.39232
ENSG00000136634	IL10	1	206940947	206945839	17	0.97284	0.1462	0.12655	0.50696	0.022506	0.1632	0.33897	0.53984	0.83832	0.41519	0.53391	0.68009	0.50687
ENSG00000142224	IL19	1	206972215	207016324	146	0.58184	0.23587	0.62378	0.57383	0.45343	0.52841	0.17892	0.94337	0.87943	0.11424	0.34267	0.64473	0.51289
ENSG00000162891	IL20	1	207038699	207042568	5	0.10751	0.68026	0.2554	0.82989	0.49451	0.80046	0.58695	0.8618	0.68709	0.96711	0.82291	0.45313	0.66995
ENSG00000162892	IL24	1	207070788	207077484	18	0.77747	0.8417	0.90803	0.41485	0.6442	0.1322	0.076649	0.86145	0.77063	0.9511	0.65369	0.7002	0.20344
ENSG00000162894	FAIM3	1	207077731	207096592	37	0.59134	0.94693	0.84679	0.32036	0.6556	0.028957	0.068443	0.22324	0.58429	0.78233	0.18749	0.83105	0.080758
ENSG00000162896	PIGR	1	207101863	207119811	39	0.75685	0.94884	0.72911	0.10352	0.89186	0.075613	0.23212	0.42251	0.83373	0.75106	0.50948	0.65665	0.25846
ENSG00000162897	FCAMR	1	207131310	207143970	40	0.8984	0.93224	0.57928	0.055312	0.80166	0.23029	0.66725	0.53147	0.35302	0.63404	0.34469	0.685	0.28672
ENSG00000182795	C1orf116	1	207191866	207206101	9	0.82284	0.48105	0.17247	0.65457	0.090173	0.56414	0.14145	0.95383	0.1584	0.94623	0.80162	0.94975	0.44336
ENSG00000180667	YOD1	1	207217194	207226325	14	0.31778	0.14489	0.21372	0.71601	0.0058491	0.38284	0.229	0.88815	0.054609	0.44282	0.27131	0.6346	0.22536
ENSG00000123836	PFKFB2	1	207222801	207254369	56	0.64707	0.17783	0.21704	0.61851	0.025516	0.82589	0.17044	0.491	0.10513	0.93242	0.71167	0.93332	0.76078
ENSG00000123843	C4BPB	1	207262187	207273338	23	0.009612	0.46056	0.97147	0.12126	0.93383	0.26654	0.23361	0.84532	0.071732	0.34373	0.13684	0.50235	0.10666
ENSG00000123838	C4BPA	1	207277607	207318317	140	0.27789	0.79901	0.74263	0.085678	0.51014	0.30051	0.83206	0.32343	0.38507	0.78672	0.2512	0.57762	0.50737
ENSG00000196352	CD55	1	207494853	207534311	94	0.29513	0.80652	0.64053	0.50236	0.77595	0.90832	0.70384	0.65991	0.5625	0.2384	0.76706	0.23021	0.81137
ENSG00000117322	CR2	1	207627575	207663240	95	0.35926	0.33851	0.1162	0.16323	0.86072	0.27714	0.87439	0.11218	0.80641	0.40219	0.67547	0.90102	0.90818
ENSG00000203710	CR1	1	207669492	207813992	292	0.78403	0.56593	0.1545	0.73641	0.9671	0.1188	0.52563	0.77722	0.35487	0.38036	0.68635	0.20939	0.46598
ENSG00000197721	CR1L	1	207818458	207911761	448	0.24002	0.80677	0.62801	0.8485	0.26548	0.44599	0.037337	0.70454	0.10809	0.13546	0.24617	0.72379	0.19905
ENSG00000117335	CD46	1	207925402	207968858	104	0.01272	0.66401	0.88633	0.65799	0.26034	0.64038	0.10376	0.2722	0.44361	0.0082575	0.35653	0.35142	0.013638
ENSG00000174059	CD34	1	208057594	208084747	95	0.19947	0.7527	0.71361	0.43884	0.38495	0.20902	0.2879	0.58713	0.12629	0.52209	0.85453	0.36412	0.6591
ENSG00000076356	PLXNA2	1	208195587	208417665	694	0.036267	0.8358	0.93071	0.081154	0.40498	0.79613	0.2691	0.027602	0.16593	0.91636	0.4488	0.95169	0.21283
ENSG00000008118	CAMK1G	1	209757062	209787283	109	0.70852	0.096806	0.54424	0.71135	0.39269	0.90547	0.14854	0.48766	0.71988	0.9108	0.94213	0.079665	0.9813
ENSG00000196878	LAMB3	1	209788215	209825811	162	0.50259	0.015377	0.15399	0.39999	0.068518	0.50289	0.62512	0.76338	0.14299	0.63968	0.8766	0.25753	0.87728
ENSG00000123689	G0S2	1	209848765	209849733	5	0.47247	0.065624	0.39219	0.95252	0.40281	0.74172	0.1323	0.64574	0.27971	0.7222	0.30255	0.92671	0.12141
ENSG00000117594	HSD11B1	1	209859510	209908295	98	0.2075	0.089982	0.28213	0.75046	0.2751	0.5387	0.70877	0.57942	0.36928	0.56165	0.43848	0.046378	0.50509
ENSG00000009790	TRAF3IP3	1	209929377	209955668	87	0.26725	0.27751	0.36283	0.59257	0.29953	0.37777	0.90298	0.79109	0.55035	0.48251	0.89062	0.18104	0.97932
ENSG00000162757	C1orf74	1	209955661	209957904	2	0.32031	0.0057137	0.63185	0.12132	0.064938	0.10217	0.52386	0.84091	0.84898	0.95841	0.67846	0.86811	0.89216
ENSG00000117595	IRF6	1	209959036	209979465	62	0.60518	0.0070108	0.35119	0.094586	0.049321	0.27914	0.65095	0.93484	0.78715	0.99466	0.80914	0.88678	0.88823
ENSG00000117597	DIEXF	1	210001352	210030910	133	0.4773	0.018972	0.19562	0.29414	0.0036945	0.23856	0.35819	0.98142	0.72991	0.68642	0.5062	0.89052	0.48921
ENSG00000143469	SYT14	1	210111538	210337636	530	0.83834	0.42329	0.12708	0.80409	0.089011	0.04835	0.043129	0.85083	0.46262	0.11005	0.22443	0.5699	0.11771
ENSG00000082497	SERTAD4	1	210406144	210419976	22	0.46603	0.37089	0.88702	0.48486	0.55278	0.020863	0.2749	0.27889	0.14773	0.1124	0.1319	0.809	0.038392
ENSG00000054392	HHAT	1	210501596	210849638	1555	0.41336	0.88373	0.53533	0.64418	0.35201	0.26525	0.49954	0.57549	0.57089	0.68841	0.412	0.70213	0.46306
ENSG00000143473	KCNH1	1	210856555	211307457	1711	0.38228	0.70113	0.040454	0.75615	0.26619	0.74271	0.31028	0.53633	0.76677	0.61313	0.24225	0.052541	0.11637
ENSG00000117625	RCOR3	1	211431719	211489727	234	0.25564	0.66205	0.58406	0.94746	0.085519	0.95066	0.60159	0.10343	0.95011	0.37724	0.087221	0.55998	0.32864
ENSG00000082512	TRAF5	1	211499957	211548288	126	0.27358	0.35662	0.43494	0.8939	0.1585	0.89233	0.59744	0.068124	0.92857	0.62361	0.19491	0.40654	0.40302
ENSG00000198570	RD3	1	211649864	211666259	54	0.82691	0.52902	0.29435	0.77853	0.14469	0.14097	0.40234	0.027756	0.78838	0.65152	0.71388	0.76272	0.9055
ENSG00000170385	SLC30A1	1	211744910	211752084	17	0.79129	0.77062	0.51531	0.98678	0.2638	0.60897	0.5336	0.16785	0.7288	0.013557	0.62002	0.658	0.47123
ENSG00000117650	NEK2	1	211836114	211848960	34	0.59664	0.54154	0.25884	0.8634	0.72468	0.75677	0.85586	0.68838	0.68683	0.10698	0.76609	0.21468	0.73427
ENSG00000123684	LPGAT1	1	211916799	212004114	342	0.26398	0.40432	0.36011	0.19965	0.9911	0.022076	0.090392	0.064539	0.96373	0.03176	0.18034	0.1802	0.30918
ENSG00000143493	INTS7	1	212113741	212208884	389	0.25841	0.22894	0.1706	0.59372	0.97042	0.37675	0.51389	0.14832	0.82943	0.57517	0.30726	0.009496	0.46252
ENSG00000143476	DTL	1	212208919	212280742	286	0.15078	0.17127	0.16399	0.70059	0.98858	0.2751	0.51791	0.23071	0.77708	0.47345	0.18409	0.015457	0.3018
ENSG00000066027	PPP2R5A	1	212458879	212535200	239	0.47529	0.94778	0.44134	0.77441	0.57199	0.26437	0.026256	0.62862	0.62421	0.02373	0.0064302	0.24739	0.028852
ENSG00000065600	TMEM206	1	212537273	212588243	158	0.53178	0.96073	0.5941	0.71035	0.66965	0.11797	0.028152	0.52723	0.68545	0.030656	0.017771	0.44333	0.043552
ENSG00000117691	NENF	1	212606229	212619714	51	0.46592	0.43769	0.51042	0.080978	0.85136	0.06723	0.14405	0.73533	0.10557	0.28364	0.0089613	0.94885	0.0059618
ENSG00000162772	ATF3	1	212738676	212794119	242	0.062396	0.36922	0.2834	0.12501	0.69998	0.13933	0.10948	0.74449	0.62203	0.45157	0.12061	0.49496	0.043358
ENSG00000162771	FAM71A	1	212797789	212800120	10	0.2503	0.14055	0.26411	0.0077117	0.93031	0.5139	0.2955	0.8492	0.93983	0.83358	0.94555	0.85741	0.82131
ENSG00000123685	BATF3	1	212859760	212873327	51	0.61224	0.43557	0.72391	0.051642	0.16408	0.24686	0.85593	0.20014	0.54609	0.94903	0.6606	0.42008	0.37395
ENSG00000117697	NSL1	1	212899495	212965124	344	0.088658	0.65318	0.26666	0.069035	0.29435	0.49414	0.89621	0.027127	0.38609	0.82413	0.099101	0.73102	0.10691
ENSG00000203705	TATDN3	1	212965170	212989968	130	0.15142	0.53507	0.13004	0.099809	0.23519	0.51777	0.59171	0.033173	0.28064	0.7854	0.078403	0.83527	0.067119
ENSG00000185523	C1orf227	1	213003483	213020991	101	0.41078	0.59422	0.29435	0.048866	0.47125	0.54557	0.97127	0.033135	0.20483	0.64915	0.16652	0.67446	0.15628
ENSG00000162769	FLVCR1	1	213031597	213072705	270	0.74253	0.2304	0.4792	0.021367	0.51544	0.070465	0.85944	0.12482	0.17551	0.81449	0.25912	0.85608	0.16653
ENSG00000143494	VASH2	1	213123862	213165379	140	0.17522	0.48445	0.22804	0.67652	0.36756	0.5255	0.11924	0.65588	0.080018	0.78911	0.12894	0.63113	0.2387
ENSG00000174606	ANGEL2	1	213165524	213189168	40	0.3464	0.61326	0.38014	0.40414	0.88556	0.59835	0.19817	0.24486	0.25915	0.82966	0.44338	0.36526	0.61434
ENSG00000136643	RPS6KC1	1	213224589	213448116	332	0.074898	0.29609	0.25516	0.61993	0.88956	0.3949	0.072353	0.11861	0.31677	0.92211	0.26678	0.84857	0.32253
ENSG00000117707	PROX1	1	214156524	214214595	155	0.53075	0.11229	0.22418	0.99466	0.38759	0.273	0.74837	0.77282	0.85008	0.68702	0.24784	0.39329	0.20381
ENSG00000143499	SMYD2	1	214454445	214510474	222	0.86842	0.13289	0.37346	0.13892	0.5127	0.5383	0.73936	0.40493	0.51072	0.42698	0.96458	0.45958	0.97465
ENSG00000152104	PTPN14	1	214522039	214725792	872	0.97209	0.57949	0.042664	0.62764	0.056338	0.99386	0.67678	0.55491	0.88223	0.64545	0.89791	0.8246	0.9459
ENSG00000117724	CENPF	1	214776538	214837931	237	0.60822	0.79517	0.030809	0.51942	0.1632	0.18184	0.66685	0.59134	0.54767	0.46743	0.23726	0.58666	0.31206
ENSG00000082482	KCNK2	1	215179118	215410436	771	0.26055	0.45125	0.9505	0.26126	0.47148	0.6448	0.86984	6.4791e-05	0.8028	0.84733	0.62309	0.25415	0.79128
ENSG00000136636	KCTD3	1	215740735	215795149	29	0.064341	0.65218	0.95933	0.31213	0.88115	0.36263	0.73415	0.11244	0.64696	0.48446	0.80463	0.19444	0.70091
ENSG00000042781	USH2A	1	215796236	216596738	2586	0.0025446	0.14515	0.32932	0.29892	0.10697	0.10571	0.55237	0.70861	0.7242	0.79801	0.30244	0.097239	0.34335
ENSG00000196482	ESRRG	1	216676588	217311097	2488	0.31855	0.52857	0.67653	0.72232	0.62519	0.31001	0.026291	0.15597	0.97115	0.66983	0.20085	0.1361	0.22871
ENSG00000092978	GPATCH2	1	217600334	217804424	449	0.44627	0.76391	0.1232	0.87624	0.72339	0.63046	0.66167	0.5544	0.72464	0.68477	0.98774	0.11152	0.93216
ENSG00000162814	SPATA17	1	217804666	218045038	825	0.13495	0.59035	0.023775	0.37209	0.72955	0.90568	0.78636	0.075835	0.40056	0.71258	0.56774	0.06701	0.57447
ENSG00000067533	RRP15	1	218458629	218511325	96	0.45101	0.4435	0.63791	0.77399	0.67524	0.97128	0.76992	0.03028	0.47665	0.20155	0.13031	0.30906	0.73742
ENSG00000092969	TGFB2	1	218519577	218617961	274	0.12925	0.020537	0.91883	0.95086	0.33244	0.31511	0.62417	0.19758	0.49485	0.98561	0.28793	0.77841	0.82701
ENSG00000228208	C1orf143	1	218683438	218699320	67	0.30465	0.11326	0.10957	0.98194	0.74583	0.2551	0.89006	0.045354	0.13837	0.98598	0.10666	0.74796	0.092773
ENSG00000143353	LYPLAL1	1	219347186	219386207	64	0.355	0.8731	0.94663	0.19363	0.067199	0.99607	0.85172	0.93573	0.086446	0.78114	0.1834	0.91727	0.14864
ENSG00000196660	SLC30A10	1	219858769	220131989	1135	0.25028	0.14309	0.89625	0.16274	0.32064	0.41419	0.18728	0.6929	0.27804	0.70601	0.11906	0.15695	0.23851
ENSG00000136628	EPRS	1	220141943	220220000	344	0.33936	0.3496	0.73416	0.87871	0.64086	0.58203	0.80097	0.54756	0.64744	0.28616	0.15482	0.15161	0.29022
ENSG00000162813	BPNT1	1	220230824	220263804	88	0.63007	0.13406	0.060362	0.38553	0.092792	0.38576	0.14847	0.40078	0.90966	0.45571	0.6038	0.11758	0.66123
ENSG00000067704	IARS2	1	220267444	220321380	135	0.34653	0.06847	0.033348	0.65219	0.53344	0.32252	0.20454	0.5157	0.94712	0.92779	0.8132	0.064923	0.83201
ENSG00000118873	RAB3GAP2	1	220321635	220445796	311	0.3883	0.20979	0.14154	0.559	0.60003	0.59024	0.25901	0.57761	0.78119	0.92284	0.94443	0.14885	0.84925
ENSG00000224867	AC096644.1	1	220603286	220608023	27	0.38715	0.50747	0.024651	0.95921	0.70281	0.99441	0.60372	0.61114	0.51248	0.13647	0.48301	0.040938	0.59879
ENSG00000116141	MARK1	1	220701568	220837803	303	0.67587	0.017004	0.41783	0.29484	0.56009	0.67247	0.47639	0.35798	0.81898	0.25604	0.84491	0.017806	0.8588
ENSG00000162817	C1orf115	1	220863187	220872499	38	0.50406	0.028626	0.35002	0.26612	0.22468	0.41249	0.68739	0.049931	0.46655	0.15682	0.49722	0.54073	0.49698
ENSG00000117791	MARC2	1	220921567	220958150	128	0.2062	0.10194	0.45265	0.059972	0.042329	0.20912	0.87144	0.0058057	0.31318	0.13475	0.25934	0.67469	0.28808
ENSG00000186205	MARC1	1	220960101	220987735	166	0.64248	0.31444	0.46036	0.060581	0.4138	0.5841	0.55192	0.025719	0.16161	0.49428	0.44081	0.84615	0.73361
ENSG00000136630	HLX	1	221051699	221058401	24	0.27581	0.0078765	0.3189	0.16187	0.29106	0.46483	0.27006	0.051278	0.43705	0.91305	0.74702	0.78515	0.66385
ENSG00000143507	DUSP10	1	221874766	221915518	104	0.33156	0.29258	0.56958	0.23951	0.73663	0.14674	0.50746	0.0025961	0.37082	0.24556	0.8862	0.24913	0.65151
ENSG00000143512	HHIPL2	1	222695602	222721445	115	0.63709	0.16544	0.31654	0.53841	0.46719	0.87642	0.16627	0.45643	0.5513	0.73789	0.48295	0.31229	0.75496
ENSG00000143498	TAF1A	1	222731244	222763275	90	0.91851	0.96299	0.88021	0.40726	0.58402	0.81644	0.016873	0.12054	0.18226	0.90407	0.91451	0.95446	0.83347
ENSG00000154305	MIA3	1	222791428	222841354	138	0.85375	0.13938	0.80328	0.23531	0.94348	0.52164	0.045867	0.041832	0.0086233	0.33173	0.88696	0.99741	0.88447
ENSG00000186063	AIDA	1	222841355	222886552	92	0.61522	0.22942	0.76852	0.26204	0.85683	0.72673	0.19467	0.19986	0.069266	0.23564	0.65806	0.94625	0.73252
ENSG00000162819	BROX	1	222885895	222908538	39	0.77709	0.3865	0.80306	0.24092	0.63641	0.63502	0.10045	0.32614	0.048136	0.22522	0.87408	0.86002	0.75215
ENSG00000197520	FAM177B	1	222910549	222924147	22	0.80278	0.38534	0.37613	0.19026	0.83142	0.82402	0.026866	0.098866	0.008367	0.30677	0.63212	0.84909	0.7922
ENSG00000154309	DISP1	1	222988406	223179337	655	0.1241	0.33238	0.19863	0.74193	0.027275	0.52272	0.95448	0.67916	0.038798	0.5165	0.24808	0.7631	0.68532
ENSG00000187554	TLR5	1	223282748	223316624	123	0.19494	0.30036	0.19807	0.81624	0.56082	0.54246	0.73157	0.83212	0.36066	0.12965	0.198	0.69541	0.22134
ENSG00000143502	SUSD4	1	223394161	223537544	353	0.50485	0.35871	0.053195	0.25336	0.18831	0.78093	0.20602	0.36038	0.017455	0.35104	0.57918	0.67285	0.97371
ENSG00000178395	C1orf65	1	223566715	223568812	8	0.77592	0.84142	0.23868	0.54988	0.18763	0.94865	0.84801	0.73361	0.72911	0.45049	0.97188	0.56146	0.96964
ENSG00000203697	CAPN8	1	223711349	223853436	318	0.1635	0.19799	0.21282	0.54544	0.67122	0.48093	0.79009	0.89804	0.61688	0.94402	0.49524	0.43286	0.61362
ENSG00000162909	CAPN2	1	223889295	223963720	267	0.84867	0.44543	0.2513	0.045928	0.02294	0.4039	0.71559	0.22656	0.45605	0.86762	0.70496	0.00095505	0.91112
ENSG00000143514	TP53BP2	1	223967601	224033674	163	0.68683	0.79914	0.48349	0.12209	0.86466	0.30449	0.43439	0.26959	0.33362	0.54371	0.6844	0.00569	0.86653
ENSG00000269358	AC138393.1	1	224215760	224216371	4	0.25647	0.03023	0.1625	0.67339	0.37999	0.87575	0.42279	0.079503	0.54652	0.82247	0.82632	0.0087033	0.89526
ENSG00000143756	FBXO28	1	224301789	224349749	189	0.6932	0.73089	0.27125	0.53675	0.15748	0.32911	0.18009	0.92901	0.77693	0.99049	0.45052	0.35083	0.82004
ENSG00000143753	DEGS1	1	224363458	224381143	62	0.66344	0.42887	0.34856	0.72699	0.070778	0.40185	0.22904	0.51102	0.18814	0.90103	0.47923	0.63777	0.92598
ENSG00000143748	NVL	1	224415036	224518089	271	0.48212	0.91634	0.45322	0.17296	0.068883	0.29306	0.58699	0.80305	0.70933	0.91156	0.81834	0.52674	0.92461
ENSG00000143771	CNIH4	1	224544552	224567161	66	0.40445	0.73678	0.17676	0.027999	0.50274	0.62503	0.52531	0.28532	0.98646	0.72192	0.66247	0.35591	0.63575
ENSG00000162923	WDR26	1	224572845	224624735	102	0.56663	0.82517	0.089808	0.069824	0.50503	0.88575	0.54747	0.20581	0.94062	0.82169	0.78154	0.38415	0.6775
ENSG00000143786	CNIH3	1	224622362	224928251	900	0.80053	0.63039	0.018522	0.34219	0.63902	0.55377	0.7286	0.25441	0.98172	0.56745	0.29605	0.54893	0.33873
ENSG00000185842	DNAH14	1	225083964	225586996	1909	0.84681	0.67788	0.87355	0.49313	0.4625	0.7578	0.65903	0.21099	0.98433	0.69071	0.13627	0.86108	0.82637
ENSG00000143815	LBR	1	225589204	225616627	76	0.47288	0.84118	0.86537		0.91756	0.56518	0.55789	0.22412	0.71533	0.90146	0.95078	0.88274	0.50805
ENSG00000203691	AC092811.1	1	225600404	225602040	4	0.73726	0.68172	0.97073		0.99082	0.42114	0.70947	0.11781	0.91861	0.75188	0.96825	0.90703	0.65793
ENSG00000154380	ENAH	1	225674537	225840844	437	0.8644	0.96005	0.35725	0.076647	0.83341	0.39607	0.3671	0.12273	0.39446	0.65912	0.79561	0.48856	0.50313
ENSG00000143742	SRP9	1	225965531	225978168	38	0.78334	0.087308	0.223	0.054874	0.29557	0.096731	0.21592	0.2412	0.7177	0.10546	0.16675	0.30341	0.070239
ENSG00000143819	EPHX1	1	225997794	226033260	139	0.94286	0.23061	0.75125	0.23418	0.17351	0.15658	0.64987	0.26802	0.55422	0.071898	0.34735	0.57772	0.40462
ENSG00000196187	TMEM63A	1	226033237	226070069	130	0.99645	0.57573	0.8603	0.47151	0.6873	0.92096	0.16194	0.27628	0.38	0.15234	0.19305	0.50032	0.52892
ENSG00000243709	LEFTY1	1	226073982	226099082	102	0.83708	0.32184	0.9321	0.40585	0.48964	0.94955	0.086581	0.50277	0.28126	0.40148	0.28319	0.57044	0.73429
ENSG00000255835	RP4-559A3.7	1	226074396	226111978	130	0.92386	0.35466	0.72644	0.29067	0.44626	0.77402	0.056228	0.30155	0.32723	0.19312	0.18733	0.51832	0.58129
ENSG00000143811	PYCR2	1	226107578	226111978	9	0.9145	0.32272	0.087569	0.1136	0.12511	0.26544	0.046364	0.50939	0.64041	0.025172	0.11448	0.76474	0.13335
ENSG00000143768	LEFTY2	1	226124298	226129189	8	0.81092	0.66319	0.05809	0.091249	0.11803	0.68303	0.019622	0.23629	0.070495	0.26423	0.36351	0.99481	0.5296
ENSG00000143751	SDE2	1	226170403	226187032	31	0.067266	0.9339	0.13483	0.83518	0.72679	0.2939	0.14588	0.10576	0.53505	0.53616	0.96561	0.97593	0.92094
ENSG00000163041	H3F3A	1	226249552	226259702	24	0.68894	0.82373	0.25042	0.39835	0.48676	0.79138	0.15311	0.22667	0.66848	0.67632	0.56383	0.83812	0.77204
ENSG00000182827	ACBD3	1	226332380	226374431	126	0.53097	0.089949	0.01316	0.15195	0.73486	0.64727	0.65162	0.19561	0.34189	0.67463	0.44287	0.5411	0.50607
ENSG00000185155	MIXL1	1	226411319	226414755	2	0.75041	0.38535	0.0047744	0.29576	0.76124	0.92198	0.84546	0.050426	0.44286	0.83387	0.13256	0.27783	0.31074
ENSG00000183814	LIN9	1	226418850	226497570	157	0.71843	0.037629	0.054605	0.38583	0.74692	0.51487	0.46315	0.31141	0.34389	0.66086	0.29473	0.11418	0.61726
ENSG00000143799	PARP1	1	226548392	226595780	153	0.72284	0.086144	0.24974	0.4652	0.9945	0.1067	0.31474	0.59403	0.69039	0.88106	0.94576	0.5147	0.76045
ENSG00000203685	C1orf95	1	226736501	226796915	214	0.015774	0.41685	0.79101	0.10485	0.28655	0.00115	0.30464	0.26635	0.36396	0.47616	0.12484	0.31429	0.076534
ENSG00000143772	ITPKB	1	226819391	226927024	233	0.089031	0.27971	0.63635	0.59691	0.63188	0.40479	0.19481	0.76335	0.95153	0.97051	0.32591	0.29541	0.56715
ENSG00000143801	PSEN2	1	227057885	227083806	91	0.76586	0.39805	0.97354	0.0061741	0.54568	0.99755	0.91387	0.97108	0.095625	0.51633	0.78542	0.22429	0.94985
ENSG00000163050	ADCK3	1	227085237	227175246	257	0.62571	0.62934	0.16603	0.008974	0.37566	0.28939	0.56408	0.86083	0.47517	0.93788	0.42972	0.68616	0.42182
ENSG00000143776	CDC42BPA	1	227177566	227506175	1951	0.89137	0.97417	0.0052873	0.092681	0.62316	0.34454	0.5828	0.96408	0.66029	0.78404	0.47407	0.82958	0.71203
ENSG00000181450	ZNF678	1	227751244	227865144	324	0.72301	0.37762	0.35192	0.39662	0.10823	0.13768	0.025579	0.030882	0.41728	0.48313	0.71187	0.69055	0.64372
ENSG00000143740	SNAP47	1	227916240	227968927	161	0.72998	0.42369	0.22361	0.1539	0.37278	0.58421	0.39169	0.013933	0.67322	0.70105	0.83413	0.90247	0.88965
ENSG00000081692	JMJD4	1	227918126	227923112	16	0.70473	0.33064	0.067049	0.39663	0.29937	0.41802	0.33091	0.004441	0.35664	0.4419	0.57829	0.88925	0.62223
ENSG00000185888	PRSS38	1	228003394	228034171	118	0.0058236	0.29543	0.35743	0.4374	0.31527	0.21882	0.77749	0.16508	0.42245	0.68377	0.78819	0.6622	0.89749
ENSG00000143816	WNT9A	1	228106357	228135599	100	0.46121	0.3394	0.55191	0.036477	0.54	0.18697	0.48068	0.24348	0.26679	0.39335	0.44517	0.086696	0.057416
ENSG00000154342	WNT3A	1	228194752	228248961	121	0.26545	0.66522	0.14808	0.07613	0.51446	0.42345	0.28823	0.76005	0.21402	0.11097	0.36087	0.46151	0.085438
ENSG00000143761	ARF1	1	228270361	228286912	28	0.22237	0.49408	0.33091	0.67252	0.38697	0.44674	0.31994	0.658	0.022268	0.1165	0.39069	0.61524	0.20095
ENSG00000143793	C1orf35	1	228288427	228293112	3	0.11199	0.35344	0.08078	0.83314	0.15338	0.91565	0.75644	0.82708	0.08487	0.28439	0.68863	0.76894	0.33518
ENSG00000162910	MRPL55	1	228294380	228297013	1	0.15314	0.99479	0.51213	0.058215	0.17183	0.26585	0.13493	0.97819	0.8552	0.05658	0.16134	0.65681	0.018664
ENSG00000143774	GUK1	1	228327663	228336685	14	0.30842	0.73649	0.77108	0.2553	0.59957	0.26487	0.32134	0.67132	0.13618	0.24403	0.2124	0.14322	0.10195
ENSG00000198835	GJC2	1	228337553	228347527	17	0.85002	0.76101	0.76674	0.60064	0.39523	0.48152	0.98753	0.64009	0.75336	0.24932	0.74653	0.11222	0.84902
ENSG00000181873	IBA57	1	228353516	228369958	25	0.36765	0.63154	0.94943	0.1551	0.63223	0.14816	0.26377	0.55408	0.39301	0.21968	0.41738	0.4378	0.067058
ENSG00000162913	C1orf145	1	228391207	228401365	23	0.29872	0.53017	0.92878	0.29672	0.45253	0.30309	0.36696	0.50336	0.25385	0.22786	0.26224	0.13902	0.049442
ENSG00000154358	OBSCN	1	228395831	228566577	552	0.33907	0.13719	0.87752	0.65088	0.61223	0.097111	0.15069	0.25574	0.37966	0.38923	0.1858	0.19275	0.027664
ENSG00000154370	TRIM11	1	228581374	228594541	25	0.31465	0.22762	0.62605	0.69995	0.90053	0.22379	0.13757	0.5356	0.43386	0.31353	0.23421	0.42641	0.18729
ENSG00000162931	TRIM17	1	228595641	228604562	14	0.42208	0.21173	0.47744	0.30236	0.64484	0.50652	0.55679	0.85334	0.60664	0.39418	0.73814	0.33038	0.60755
ENSG00000168148	HIST3H3	1	228612546	228613026	2	0.28166	0.41652	0.7504	0.077827	0.34939	0.75876	0.35162	0.31097	0.79248	0.085708	0.93218	0.32659	0.83766
ENSG00000168159	RNF187	1	228674762	228683467	32	0.095935	0.25909	0.47568	0.44094	0.41828	0.77138	0.90302	0.57149	0.61654	0.15235	0.91378	0.37403	0.82959
ENSG00000116574	RHOU	1	228870824	228882416	49	0.61304	0.12559	0.18884	0.80061	0.88981	0.0041391	0.62221	0.77729	0.63725	0.5021	0.24086	0.41726	0.15099
ENSG00000177800	TMEM78	1	229385383	229387557	4	0.77635	0.46144	0.10057	0.51448	0.62557	0.38194	0.89426	0.052381	0.88112	0.078082	0.62388	0.99834	0.80119
ENSG00000168118	RAB4A	1	229406822	229441641	89	0.82063	0.25636	0.047749	0.084091	0.71051	0.65218	0.36102	0.023633	0.67303	0.41371	0.59408	0.63199	0.95549
ENSG00000213029	SPHAR	1	229440129	229441248	2	0.84026	0.28499	0.87034	0.40908	0.94212	0.7794	0.28587	0.34288	0.23973	0.66038	0.59816	0.27688	0.85559
ENSG00000154429	CCSAP	1	229456758	229479041	66	0.91455	0.79048	0.073213	0.1817	0.33959	0.82729	0.4323	0.018562	0.33551	0.46194	0.58179	0.89178	0.90805
ENSG00000143632	ACTA1	1	229566992	229569845	8	0.89768	0.33305	0.68232	0.57465	0.97767	0.58578	0.27332	0.48848	0.26585	0.90681	0.36849	0.62794	0.46513
ENSG00000069248	NUP133	1	229577045	229644103	192	0.97469	0.5762	0.14967	0.57162	0.98596	0.21503	0.12157	0.25254	0.42278	0.4754	0.20763	0.91684	0.15557
ENSG00000135776	ABCB10	1	229652329	229694442	94	0.92438	0.76567	0.13946	0.69946	0.90997	0.33878	0.20865	0.30604	0.44335	0.4154	0.31614	0.79505	0.2194
ENSG00000135801	TAF5L	1	229728858	229761794	93	0.56263	0.28767	0.75523	0.78406	0.47326	0.81437	0.357	0.00043973	0.54258	0.42215	0.070561	0.87103	0.23299
ENSG00000135763	URB2	1	229761981	229795946	82	0.46063	0.16841	0.6539	0.90422	0.46213	0.65935	0.54418	0.00033749	0.58988	0.34175	0.039718	0.9505	0.14124
ENSG00000143641	GALNT2	1	230193536	230417870	959	0.68566	0.60547	0.91238	0.061521	0.89602	0.48627	0.22801	0.79086	0.9613	0.11135	0.56414	0.77349	0.83897
ENSG00000177614	PGBD5	1	230457392	230561475	445	0.6292	0.71046	0.41372	0.37042	0.17283	0.30817	0.5251	0.31204	0.36895	0.39387	0.17611	0.37738	0.31441
ENSG00000135775	COG2	1	230778235	230829728	199	0.53659	0.72338	0.63214	0.80641	0.47788	0.15069	0.76016	0.86028	0.52993	0.16399	0.096072	0.36067	0.29449
ENSG00000135744	AGT	1	230838269	230850043	57	0.60898	0.23552	0.077153	0.72957	0.16977	0.28617	0.75076	0.68396	0.39205	0.1106	0.40876	0.49474	0.72305
ENSG00000135773	CAPN9	1	230883130	230937749	280	0.45769	0.48165	0.3485	0.12129	0.68626	0.64919	0.69214	0.019042	0.41014	0.53306	0.43152	0.47375	0.70934
ENSG00000119280	C1orf198	1	230972865	231005335	118	0.57616	0.92252	0.285	0.36752	0.95117	0.24326	0.75085	0.030735	0.013352	0.51444	0.17644	0.33187	0.55003
ENSG00000143643	TTC13	1	231041989	231114621	305	0.91493	0.96565	0.27215	0.31995	0.63361	0.76722	0.84908	0.27044	0.23463	0.32959	0.58376	0.19623	0.76529
ENSG00000173409	ARV1	1	231114727	231136341	77	0.92647	0.86603	0.53045	0.065178	0.22967	0.5584	0.67528	0.66667	0.076124	0.57211	0.1358	0.063209	0.33721
ENSG00000182118	FAM89A	1	231154704	231175992	127	0.56047	0.76009	0.24319	0.077903	0.84382	0.99986	0.93403	0.12411	0.5848	0.95387	0.98961	0.53704	0.99639
ENSG00000119283	TRIM67	1	231297858	231357302	211	0.70863	0.78021	0.58127	0.28379	0.80409	0.97163	0.82405	0.47282	0.37448	0.67754	0.87644	0.89873	0.96294
ENSG00000143633	C1orf131	1	231359509	231376933	39	0.79603	0.88183	0.5668	0.24338	0.86865	0.82345	0.71662	0.60319	0.48397	0.56961	0.76068	0.81635	0.85562
ENSG00000116906	GNPAT	1	231376953	231413719	96	0.21109	0.34816	0.57336	0.65647	0.071505	0.61276	0.97613	0.23259	0.36497	0.60445	0.59207	0.22773	0.74058
ENSG00000116903	EXOC8	1	231468480	231473598	11	0.57747	0.95516	0.399	0.89323	0.52454	0.60777	0.5159	0.2913	0.82489	0.90919	0.61771	0.66251	0.41851
ENSG00000010072	SPRTN	1	231472850	231490769	39	0.62144	0.77729	0.95873	0.43905	0.5619	0.38085	0.72538	0.88047	0.53528	0.34236	0.88201	0.79521	0.43054
ENSG00000135766	EGLN1	1	231499497	231560790	329	0.7264	0.78273	0.9092	0.4675	0.60267	0.35293	0.58375	0.66617	0.62482	0.32825	0.65899	0.78096	0.42735
ENSG00000116918	TSNAX	1	231664399	231702270	61	0.3843	0.60974	0.43231	0.22004	0.83197	0.79556	0.5903	0.52628	0.01387	0.23109	0.1757	0.79368	0.18193
ENSG00000270106	TSNAX-DISC1	1	231664399	231954990	789	0.36264	0.96149	0.9223	0.57113	0.56429	0.44668	0.64352	0.44882	0.080609	0.42711	0.27966	0.37218	0.258
ENSG00000162946	DISC1	1	231762561	232177018	1288	0.74602	0.48757	0.91813	0.9084	0.041407	0.31335	0.49231	0.27551	0.18212	0.68952	0.62467	0.018218	0.47688
ENSG00000116991	SIPA1L2	1	232533711	232697304	522	0.747	0.93364	0.43572	0.60711	0.88278	0.3174	0.8981	0.48015	0.043203	0.25371	0.76207	0.14972	0.71902
ENSG00000212916	MAP10	1	232940643	232946092	11	0.14673	0.52214	0.87687	0.42745	0.59001	0.81307	0.21526	0.27646	0.4899	0.37685	0.0080667	0.077207	0.10721
ENSG00000135778	NTPCR	1	233086351	233119628	86	0.78888	0.96542	0.88111	0.27331	0.51489	0.65521	0.74187	0.28834	0.5263	0.73283	0.97256	0.66288	0.9314
ENSG00000135749	PCNXL2	1	233119181	233431459	1247	0.47324	0.44706	0.1106	0.73876	0.9554	0.47499	0.98335	0.22341	0.49147	0.95328	0.78972	0.34973	0.43344
ENSG00000143674	MLK4	1	233463514	233520894	244	0.82975	0.6188	0.58294	0.13665	0.56157	0.55343	0.60134	0.55334	0.74327	0.20221	0.65335	0.54617	0.70016
ENSG00000135750	KCNK1	1	233749750	233808258	222	0.95482	0.32917	0.058952	0.67827	0.90953	0.036061	0.58225	0.63236	0.97236	0.91043	0.22341	0.4174	0.33707
ENSG00000183780	SLC35F3	1	234040679	234460262	1844	0.93672	0.037393	0.87809	0.38893	0.72254	0.26577	0.079721	0.011628	0.25064	0.21176	0.23905	0.83588	0.30934
ENSG00000168275	COA6	1	234509202	234519795	50	0.54752	0.0067369	0.44511	0.45622	0.28664	0.98614	0.73509	0.10162	0.3241	0.55034	0.69272	0.044817	0.4846
ENSG00000059588	TARBP1	1	234527059	234614849	486	0.5469	0.046463	0.034201	0.28264	0.49642	0.93423	0.092086	0.57766	0.090601	0.77463	0.24528	0.36954	0.17621
ENSG00000168264	IRF2BP2	1	234740015	234745271	14	0.56259	0.74984	0.47084	0.84442	0.58373	0.38549	0.14861	0.94005	0.94426	0.3858	0.83417	0.99312	0.80837
ENSG00000173726	TOMM20	1	235272651	235292251	48	0.76594	0.33806	0.52013	0.054362	0.077081	0.97537	0.069641	0.9945	0.74275	0.55232	0.56909	0.11022	0.9262
ENSG00000188739	RBM34	1	235294498	235324772	71	0.814	0.50395	0.34272	0.23756	0.026971	0.9992	0.054122	0.99077	0.55212	0.81318	0.80941	0.063164	0.99811
ENSG00000054267	ARID4B	1	235294949	235491534	552	0.91311	0.79884	0.34691	0.45392	0.034465	0.99097	0.13748	0.98317	0.40899	0.68244	0.49138	0.22921	0.9686
ENSG00000152904	GGPS1	1	235490665	235507847	46	0.9296	0.83111	0.4074	0.46249	0.06684	0.9142	0.17501	0.82745	0.24581	0.50857	0.39008	0.47857	0.94365
ENSG00000116957	TBCE	1	235530675	235612283	303	0.86491	0.60464	0.69866	0.79742	0.0815	0.76065	0.51239	0.67078	0.51743	0.66947	0.82302	0.8017	0.64526
ENSG00000162885	B3GALNT2	1	235613238	235667781	144	0.92308	0.47202	0.51083	0.49033	0.55975	0.64767	0.90667	0.7264	0.7306	0.41224	0.84763	0.74484	0.75283
ENSG00000168243	GNG4	1	235710987	235814054	411	0.13205	0.84269	0.41014	0.81456	0.41265	0.43923	0.7352	0.86265	0.7252	0.041452	0.045781	0.0074047	0.14077
ENSG00000143669	LYST	1	235824341	236046940	327	0.27018	0.33598	0.67324	0.60619	0.60317	0.6173	0.37228	0.092824	0.3847	0.061226	0.23577	0.24288	0.41828
ENSG00000116962	NID1	1	236139130	236228462	283	0.80171	0.11227	0.013349	0.20521	0.82381	0.39988	0.50674	0.37925	0.57229	0.9253	0.97701	0.0024169	0.92193
ENSG00000077585	GPR137B	1	236305832	236385165	295	0.00042	0.71724	0.94496	0.013042	0.29512	0.62423	0.40151	0.35567	0.42321	0.40618	0.071986	0.74009	0.15865
ENSG00000086619	ERO1LB	1	236378855	236445319	439	0.047914	0.87358	0.77039	0.19571	0.66593	0.71251	0.56472	0.14632	0.87986	0.91204	0.070764	0.54308	0.21517
ENSG00000186197	EDARADD	1	236511562	236648214	724	0.097296	0.13449	0.22305	0.44259	0.13987	0.12035	0.52856	0.82058	0.4103	0.35002	0.25795	0.4664	0.28679
ENSG00000116977	LGALS8	1	236681300	236716281	291	0.49474	0.43163	0.61785	0.0096843	0.0015211	0.55931	0.020912	0.89975	0.62042	0.84076	0.57561	0.58846	0.585
ENSG00000119285	HEATR1	1	236712305	236767804	386	0.45548	0.4712	0.70475	0.027452	0.0014062	0.85675	0.018971	0.85361	0.4886	0.92533	0.80707	0.33482	0.81324
ENSG00000077522	ACTN2	1	236849754	236927931	341	0.037465	0.76749	0.90238	0.42426	0.33396	0.68239	0.28167	0.68388	0.36961	0.66798	0.76675	0.8111	0.22907
ENSG00000116984	MTR	1	236958610	237067281	328	0.011869	0.63371	0.97594	0.54561	0.55646	0.36385	0.17541	0.78368	0.36595	0.87357	0.1198	0.5209	0.1319
ENSG00000244020	MT1HL1	1	237167403	237167718	1	0.57547	0.39969	0.070504	0.9048	0.13169	0.15569	0.28799	0.11215	0.54673	0.8948	0.53829	0.96921	0.20675
ENSG00000198626	RYR2	1	237205505	237997288	3327	0.023975	0.21924	0.63691	0.60576	0.52402	0.96647	0.98646	0.048164	0.4722	0.97233	0.86091	0.54285	0.97474
ENSG00000116996	ZP4	1	238045705	238054094	15	0.93228	0.018014	0.90834	0.69488	0.69322	0.60288	0.93946	0.53109	0.24192	0.45349	0.4379	0.11705	0.6527
ENSG00000270188	MTRNR2L11	1	238107024	238108575	12	0.59166	0.44263	0.13828	0.66159	0.35747	0.02779	0.013402	0.48566	0.94101	0.92439	0.52882	0.8283	0.24263
ENSG00000133019	CHRM3	1	239549865	240078750	1599	0.010886	0.83142	0.7907	0.2858	0.12458	0.022735	0.33771	0.44283	0.95554	0.12379	0.022904	0.34719	0.016778
ENSG00000155816	FMN2	1	240177648	240638489	1956	0.72309	0.4549	0.37289	0.90785	0.19172	0.28237	0.96402	0.68711	0.15259	0.34259	0.51295	0.13074	0.33427
ENSG00000268365	AL646016.1	1	240629183	240643504	49	0.41291	0.23327	0.36064	0.13655	0.39375	0.78452	0.14611	0.61092	0.44653	0.58455	0.27716	0.92284	0.45839
ENSG00000180875	GREM2	1	240652873	240775449	436	0.072189	0.25397	0.26554	0.78714	0.86329	0.14681	0.49969	0.83072	0.10656	0.81607	0.17078	0.35933	0.2345
ENSG00000182901	RGS7	1	240931554	241520530	2245	0.14678	0.51576	0.073079	0.45466	0.31141	0.64611	0.87882	0.20238	0.65916	0.66087	0.46195	0.24548	0.91362
ENSG00000091483	FH	1	241660903	241683061	35	0.58489	0.49018	0.16471	0.59184	0.7886	0.43495	0.64844	0.064471	0.19599	0.82982	0.54731	0.33921	0.57317
ENSG00000117009	KMO	1	241695434	241758944	240	0.28878	0.68327	0.022622	0.047476	0.56507	0.19914	0.96362	0.0043606	0.89282	0.38902	0.55692	0.28487	0.83778
ENSG00000054277	OPN3	1	241753404	241840678	300	0.12873	0.15672	0.83753	0.14605	0.91529	0.2923	0.7621	0.7258	0.4675	0.90869	0.68285	0.58971	0.88954
ENSG00000203668	CHML	1	241792155	241799232	18	0.12596	0.34364	0.99955	0.43835	0.81739	0.15892	0.9707	0.96459	0.5297	0.84583	0.7949	0.7875	0.94703
ENSG00000162843	WDR64	1	241815580	241965435	622	0.22499	0.22638	0.44673	0.10083	0.97114	0.35177	0.62309	0.52437	0.039093	0.67151	0.24895	0.65938	0.392
ENSG00000174371	EXO1	1	242011269	242058450	252	0.85496	0.23887	0.87769	0.074248	0.653	0.74778	0.38411	0.85861	0.38572	0.31511	0.96157	0.46289	0.80247
ENSG00000197769	MAP1LC3C	1	242158792	242162375	13	0.14981	0.52306	0.92857	0.7339	0.23958	0.44626	0.22237	0.68134	0.6437	0.83758	0.26231	0.23374	0.49982
ENSG00000180287	PLD5	1	242246288	242687998	1890	0.030814	0.49776	0.38668	0.36053	0.030101	0.50637	0.28136	0.69833	0.74741	0.54629	0.65695	0.83764	0.60885
ENSG00000143702	CEP170	1	243287730	243418650	247	0.67586	0.49144	0.83502	0.43058	0.45608	0.024955	0.6516	0.099367	0.83975	0.021928	0.32717	0.069472	0.35433
ENSG00000269795	AC092782.1	1	243388058	243395911	23	0.70297	0.5801	0.87425	0.54692	0.46679	0.084726	0.53214	0.22066	0.96323	0.040635	0.44248	0.094967	0.42304
ENSG00000054282	SDCCAG8	1	243419320	243663394	495	0.45913	0.67149	0.8159	0.48124	0.30747	0.097081	0.23889	0.0001917	0.7756	0.098007	0.51127	0.029362	0.39845
ENSG00000117020	AKT3	1	243651535	244014381	598	0.19767	0.17643	0.70026	0.35201	0.76577	0.57807	0.042435	0.21109	0.39234	0.12405	0.03335	0.40778	0.050658
ENSG00000179456	ZBTB18	1	244214585	244220778	6	0.16029	0.41758	0.65078	0.48594	0.28794	0.10357	0.45526	0.51146	0.19023	0.46334	0.36257	0.56653	0.14872
ENSG00000268146	AL590483.1	1	244227632	244231211	8	0.18626	0.51325	0.52168	0.13355	0.56829	0.46742	0.60712	0.035855	0.097395	0.89698	0.7324	0.4845	0.32671
ENSG00000173728	C1orf100	1	244515937	244552965	163	0.89665	0.53752	0.39714	0.91996	0.11911	0.29996	0.1197	0.79531	0.41084	0.1458	0.95886	0.18719	0.91726
ENSG00000035687	ADSS	1	244571796	244615436	127	0.56375	0.74804	0.051649	0.42514	0.54642	0.51349	0.20192	0.67195	0.27093	0.25381	0.72358	0.93624	0.60303
ENSG00000179397	C1orf101	1	244617679	244804479	648	0.19862	0.86592	0.54861	0.94413	0.094471	0.68468	0.96109	0.20143	0.2906	0.48405	0.39693	0.79392	0.79845
ENSG00000121644	DESI2	1	244816237	244872335	139	0.25009	0.64185	0.14844	0.45187	0.54146	0.32111	0.99326	0.67743	0.54271	0.19404	0.72709	0.091385	0.75907
ENSG00000203667	COX20	1	244998624	245008359	24	0.3202	0.41711	0.14231	0.99976	0.73708	0.83882	0.50939	0.58482	0.96805	0.10022	0.67644	0.02931	0.30653
ENSG00000153187	HNRNPU	1	245014468	245027844	14	0.27022	0.31817	0.074992	0.89622	0.90768	0.79326	0.49422	0.71914	0.85191	0.18487	0.61449	0.02492	0.2456
ENSG00000272195	RP11-156E8.1	1	245132652	245134390	8	0.46703	0.67205	0.55936	0.89923	0.39415	0.79809	0.6343	0.50473	0.62747	0.95672	0.92822	0.78464	0.8493
ENSG00000203666	EFCAB2	1	245133007	245290466	501	0.78607	0.73381	0.79363	0.53517	0.543	0.99599	0.56889	0.19617	0.533	0.4069	0.54791	0.48958	0.64066
ENSG00000162849	KIF26B	1	245318287	245872733	2518	0.87085	0.016346	0.28057	0.015532	0.30256	0.73822	0.8001	0.070241	0.47886	0.26773	0.88078	0.66625	0.92519
ENSG00000185420	SMYD3	1	245912642	246670614	3851	0.93772	0.055878	0.53875		0.89963	0.75488	0.44086	0.031712	0.92968	0.53635	0.90577	0.053459	0.93178
ENSG00000162851	TFB2M	1	246703862	246729626	195	0.16892	0.32327	0.47461	0.30403	0.55733	0.57721	0.62424	0.15185	0.70512	0.29265	0.80271	0.41959	0.78885
ENSG00000162852	CNST	1	246729746	246831886	397	0.54164	0.2389	0.69166	0.046309	0.99357	0.27468	0.50343	0.050139	0.14551	0.2031	0.29065	0.027705	0.3912
ENSG00000143653	SCCPDH	1	246887349	246931439	142	0.15701	0.35925	0.79115	0.95904	0.59296	0.66722	0.26705	0.46536	0.9392	0.27979	0.69588	0.681	0.44549
ENSG00000153207	AHCTF1	1	247002400	247095280	254	0.5751	0.97646	0.74311	0.49341	0.92764	0.47555	0.42486	0.077048	0.18733	0.5395	0.91568	0.21734	0.7803
ENSG00000197472	ZNF695	1	247108849	247171395	298	0.035246	0.66005	0.78697	0.22308	0.35134	0.57801	0.84559	0.71871	0.35107	0.21086	0.22363	0.54952	0.17705
ENSG00000135747	ZNF670	1	247108849	247242113	728	0.17465	0.7557	0.68055	0.097543	0.55197	0.46544	0.88695	0.80151	0.42944	0.24444	0.30358	0.61856	0.25732
ENSG00000188295	ZNF669	1	247263264	247267674	13	0.3692	0.75296	0.32536	0.54318	0.74934	0.6887	0.40705	0.40778	0.32608	0.54764	0.85017	0.13836	0.82276
ENSG00000221953	C1orf229	1	247273462	247275719	17	0.64974	0.58037	0.29721	0.74876	0.54171	0.60258	0.92423	0.25448	0.62581	0.75907	0.88057	0.31862	0.80416
ENSG00000196418	ZNF124	1	247285277	247335318	201	0.088714	0.68315	0.7807	0.93592	0.3522	0.50399	0.58734	0.55049	0.46164	0.71838	0.7895	0.00092665	0.43597
ENSG00000162714	ZNF496	1	247460714	247495148	95	0.71441	0.14868	0.94049	0.29878	0.15642	0.83379	0.3939	0.3525	0.022133	0.63866	0.5313	0.0023459	0.80961
ENSG00000162711	NLRP3	1	247579458	247612410	172	0.82548	0.36696	0.035951	0.32529	0.69139	0.75428	0.98597	0.41808	0.1805	0.25334	0.21185	0.81124	0.15912
ENSG00000177535	OR2B11	1	247614255	247615308	7	0.68557	0.79084	0.88695	0.35254	0.87333	0.61009	0.90333	0.84295	0.069994	0.32359	0.29815	0.63332	0.24156
ENSG00000169224	GCSAML	1	247670360	247740992	266	0.364	0.25136	0.13184	0.17599	0.44646	0.70861	0.96318	0.0024997	0.97542	0.33758	0.57173	0.7082	0.84161
ENSG00000196242	OR2C3	1	247693434	247697141	16	0.075572	0.5742	0.31596	0.018184	0.10432	0.26335	0.80953	0.028116	0.90562	0.79381	0.13095	0.84269	0.59709
ENSG00000177489	OR2G2	1	247751662	247752615	6	0.72781	0.57905	0.47144	0.08836	0.22509	0.98727	0.38369	0.040532	0.97492	0.29291	0.57254	0.035387	0.49561
ENSG00000177476	OR2G3	1	247768856	247769838	4	0.18785	0.57205	0.69896	0.027164	0.22683	0.66133	0.95969	0.21206	0.37325	0.43767	0.6117	0.31859	0.65196
ENSG00000197437	OR13G1	1	247835320	247836365	7	0.12036	0.96792	0.72711	0.32754	0.035822	0.7433	0.92231	0.17451	0.35636	0.82695	0.73651	0.16163	0.77663
ENSG00000169214	OR6F1	1	247875045	247876105	7	0.81755	0.62291	0.93549	0.0076545	0.14161	0.2175	0.19393	0.01753	0.62688	0.94457	0.2868	0.3059	0.31146
ENSG00000241128	OR14A2	1	247886401	247887345	4	0.54556	0.54202	0.22927	0.0014928	0.89322	0.045992	0.051315	0.029124	0.75956	0.82956	0.056358	0.049577	0.04075
ENSG00000221888	OR1C1	1	247920676	247921982	4	0.49666	0.60684	0.32818	0.00031879	0.08812	0.010413	0.006574	0.047702	0.84335	0.18383	0.010064	0.58335	0.0065109
ENSG00000196772	OR14A16	1	247978102	247979031	5	0.97673	0.29338	0.30857	0.039045	0.25145	0.088833	0.07082	0.17022	0.55603	0.74692	0.13793	0.63577	0.057234
ENSG00000197591	OR11L1	1	248004199	248005254	9	0.29545	0.22597	0.0035123	0.019023	0.86873	0.30677	0.40011	0.65722	0.46049	0.13118	0.027051	0.25674	0.023185
ENSG00000162722	TRIM58	1	248020501	248041507	101	0.5824	0.12015	0.11997	0.70383	0.023762	0.35185	0.031423	0.49008	0.092474	0.00096864	0.029939	0.4215	0.021063
ENSG00000238243	OR2W3	1	248031277	248060449	147	0.22129	0.013371	0.2508	0.62712	0.099064	0.20743	0.20579	0.61503	0.28181	0.0054774	0.023643	0.18354	0.021303
ENSG00000177462	OR2T8	1	248084320	248085258	13	0.16786	0.0020107	0.089453	0.54637	0.5901	0.73152	0.59262	0.2858	0.29409	0.019656	0.12841	0.73913	0.059007
ENSG00000177275	OR2AJ1	1	248097071	248098057	1	0.68234	0.28472	0.55609	0.17195	0.75612	0.18692	0.23851	0.3139	0.28709	0.43693	0.10795	0.29733	0.0585
ENSG00000196071	OR2L13	1	248100493	248264224	601	0.03886	0.10397	0.2198	0.64114	0.98453	0.5221	0.71669	0.65248	0.6921	0.64429	0.39106	0.31612	0.30609
ENSG00000196936	OR2L8	1	248112160	248113098	10	0.83353	0.054552	0.19222	0.23847	0.99982	0.30593	0.6658	0.81878	0.83952	0.28949	0.63602	0.12507	0.28831
ENSG00000187080	OR2AK2	1	248128535	248129641	4	0.53046	0.018131	0.78322	0.25978	0.99893	0.12834	0.58589	0.78311	0.9889	0.069732	0.36048	0.63018	0.092782
ENSG00000197454	OR2L5	1	248185250	248186188	2	0.73383	0.90769	0.16082	0.62161	0.51253	0.84168	0.50617	0.39343	0.37136	0.94108	0.45523	0.5808	0.44615
ENSG00000203663	OR2L2	1	248201474	248202607	2	0.011377	0.42897	0.26252	0.8622	0.81832	0.26468	0.65803	0.36575	0.10018	0.97086	0.30138	0.32457	0.5252
ENSG00000198128	OR2L3	1	248223984	248224922	7	0.10972	0.55997	0.092948	0.23216	0.52733	0.72389	0.18945	0.89865	0.53791	0.84281	0.2391	0.092536	0.40282
ENSG00000162727	OR2M5	1	248308450	248309388	5	0.75977	0.19483	0.88051	0.7197	0.50218	0.77293	0.67007	0.18041	0.84736	0.64501	0.6054	0.62141	0.65064
ENSG00000198601	OR2M2	1	248343288	248344331	3	0.62099	0.24942	0.75705	0.3623	0.58921	0.77423	0.95274	0.30229	0.77218	0.42936	0.49752	0.72795	0.74588
ENSG00000228198	OR2M3	1	248366332	248367392	2	0.84546	0.12756	0.88382	0.60616	0.90796	0.51979	0.57012	0.11612	0.95583	0.58785	0.5906	0.81244	0.5771
ENSG00000171180	OR2M4	1	248402231	248403166	1	0.29597	0.81192	0.62359	0.25952	0.71814	0.22626	0.37578	0.87798	0.546	0.18862	0.071581	0.62691	0.14852
ENSG00000177212	OR2T33	1	248436073	248437138	2	0.67929	0.60778	0.66094	0.34046	0.66886	0.25953	0.21223	0.12484	0.45332	0.27014	0.11263	0.79642	0.15869
ENSG00000177201	OR2T12	1	248457918	248458880	7	0.67297	0.076309	0.53294	0.91051	0.20469	0.81685	0.69144	0.33158	0.78983	0.74534	0.718	0.82739	0.46476
ENSG00000177186	OR2M7	1	248486894	248487899	8	0.84737	0.21571	0.89664	0.85815	0.43507	0.84036	0.44492	0.57532	0.64703	0.6643	0.61733	0.76378	0.7438
ENSG00000177174	OR14C36	1	248512077	248513015	5	0.48794	0.46606	0.57948	0.9779	0.42519	0.76223	0.69521	0.78519	0.68852	0.45619	0.69065	0.92015	0.71284
ENSG00000196944	OR2T4	1	248524883	248525929	14	0.50007	0.33304	0.36032	0.79002	0.093767	0.94998	0.82691	0.051551	0.86587	0.70259	0.49592	0.63378	0.35199
ENSG00000198104	OR2T6	1	248550910	248551836	5	0.30815	0.20035	0.57501	0.83061	0.13844	0.44663	0.92076	0.026527	0.83972	0.73843	0.26935	0.35671	0.21597
ENSG00000175143	OR2T1	1	248569296	248570405	1	0.66368	0.73025	0.4299	0.27768	0.47857	0.49163	0.88276	0.96644	0.2943	0.69031	0.74323	0.42756	0.64257
ENSG00000188558	OR2G6	1	248684916	248685964	1	0.62762	0.79933	0.642	0.57477	0.13818	0.38207	0.36181	0.16637	0.42826	0.80623	0.90586	0.31027	0.69515
ENSG00000183130	OR2T11	1	248789420	248790491	3	0.14032	0.70693	0.68207	0.27488	0.4728	0.74056	0.53262	0.74927	0.33079	0.93236	0.17427	0.1608	0.84878
ENSG00000187701	OR2T27	1	248813232	248814185	1	0.1803	0.78082	0.77584	0.35508	0.687	0.75135	0.94259	0.31558	0.34381	0.015187	0.45917	0.067748	0.46739
ENSG00000189181	OR14I1	1	248844628	248845629	5	0.12245	0.84348	0.73634	0.53349	0.22624	0.9775	0.76494	0.27206	0.82545	0.7744	0.75214	0.83498	0.82729
ENSG00000175137	SH3BP5L	1	249104648	249120832	4	0.163	0.45097	0.80636	0.61158	0.69971	0.11004	0.85758	0.28058	0.5701	0.16738	0.31927	0.68454	0.66885
ENSG00000171163	ZNF692	1	249144205	249153343	1	0.77379	0.43552	0.41073	0.27718	0.67676	0.055564	0.66778	0.97422	0.20135	0.0058923	0.050621	0.91179	0.032663
ENSG00000185220	PGBD2	1	249200395	249214145	5	0.53195	0.43021	0.52725	0.27179	0.83627	0.10532	0.0012604	0.74132	0.8037	0.048382	0.19566	0.98613	0.059431
ENSG00000184731	FAM110C	2	38814	46870	13	0.5724	0.04874	0.62622	0.43902	0.12141	0.56482	0.98836	0.030884	0.77683	0.16616	0.53608	0.31635	0.38626
ENSG00000035115	SH3YL1	2	217730	266398	112	0.19122	0.91919	0.15194	0.70456	0.71803	0.97918	0.86242	0.23835	0.91534	0.10654	0.33684	0.77161	0.71031
ENSG00000143727	ACP1	2	264140	278283	36	0.14195	0.80256	0.14008	0.76401	0.82994	0.87827	0.68958	0.2773	0.92817	0.1708	0.34641	0.61241	0.7216
ENSG00000189292	FAM150B	2	279558	288851	18	0.045407	0.81365	0.23995	0.50994	0.96667	0.99316	0.81632	0.25856	0.79269	0.23693	0.25559	0.84144	0.60974
ENSG00000151353	TMEM18	2	667335	677439	29	0.23222	0.89958	0.52753	0.75717	0.56784	0.60275	0.29564	0.20346	0.46954	0.26679	0.45647	0.48013	0.46514
ENSG00000172554	SNTG2	2	946554	1371385	2289	0.48508	0.58665	0.74669	0.15027	0.72253	0.53918	0.84518	0.24243	0.22846	0.99761	0.9525	0.29252	0.92418
ENSG00000115705	TPO	2	1377995	1547483	800	0.25762	0.47912	0.28934	0.71575	0.26381	0.19479	0.048958	0.45309	0.91769	0.94296	0.19605	0.29792	0.2613
ENSG00000130508	PXDN	2	1635659	1748624	443	0.81255	0.60102	0.4129	0.027628	0.31545	0.36993	0.53356	0.85019	0.23222	0.41185	0.33692	0.79629	0.55308
ENSG00000186487	MYT1L	2	1792885	2335032	1907	0.026205	0.6797	0.049771	0.92256	0.51609	0.25495	0.59044	0.10573	0.34679	0.72514	0.55462	0.7154	0.54905
ENSG00000032389	TSSC1	2	3192696	3381653	813	0.83477	0.00052076	0.085003	0.28392	0.7181	0.11668	0.27721	0.073851	0.064696	0.31393	0.4866	0.12402	0.70568
ENSG00000171853	TRAPPC12	2	3383446	3488865	418	0.14602	0.039562	0.15504	0.80877	0.31752	0.12916	0.40479	0.049067	0.36695	0.4107	0.99545	0.032329	0.77035
ENSG00000182551	ADI1	2	3501132	3523507	134	0.98325	0.19721	0.39897	0.81768	0.91944	0.59067	0.85826	0.55911	0.30392	0.45958	0.99985	0.091213	0.87115
ENSG00000255767	RP13-512J5.1	2	3579574	3595547	63	0.64691	0.65538	0.23736	0.80896	0.99133	0.90955	0.96784	0.78137	0.82907	0.88986	0.98241	0.34455	0.9981
ENSG00000171865	RNASEH1	2	3592383	3606206	53	0.77146	0.61813	0.38626	0.69135	0.99083	0.85212	0.96324	0.44415	0.85133	0.87838	0.99828	0.54605	0.99797
ENSG00000171863	RPS7	2	3622795	3628509	29	0.83506	0.55076	0.14359	0.9293	0.24357	0.96295	0.95431	0.15604	0.1953	0.76045	0.82535	0.87704	0.88131
ENSG00000118004	COLEC11	2	3642426	3692048	239	0.89679	0.51487	0.72559	0.88066	0.8963	0.72043	0.97929	0.13527	0.6178	0.29549	0.95607	0.11096	0.79275
ENSG00000151360	ALLC	2	3705785	3750261	206	0.88216	0.24467	0.089867	0.50383	0.58151	0.4743	0.52224	0.60767	0.44361	0.72599	0.83725	0.86334	0.41832
ENSG00000214866	DCDC2C	2	3751453	3836122	350	0.13671	0.19929	0.28051	0.47974	0.1063	0.11601	0.024502	0.33011	0.39775	0.42222	0.18067	0.64292	0.22676
ENSG00000176887	SOX11	2	5832799	5841516	23	0.35418	0.92377	0.08974	0.32668	0.64188	0.60972	0.16737	0.39285	0.25149	0.42085	0.48022	0.14127	0.34389
[truncated: 16,904 more rows]

## Sheet: Supplementary Table 10
Table S10. Functional enrichment performed with WebGestalt and the genes resulting from MAGMA
GO: Biological Process
geneSet	description	size	overlap	expect	enrichmentRatio	pValue	FDR	Overlap
GO:0019748	secondary metabolic process	60	5	0.0729385	68.5509	7.58273e-09	6.44532e-06	TYRP1;SLC45A2;MC1R;OCA2;TYR
GO:0042440	pigment metabolic process	70	5	0.0850949	58.7579	1.66809e-08	7.08939e-06	TYRP1;SLC45A2;MC1R;OCA2;TYR
GO:0043473	pigmentation	95	5	0.115486	43.2953	7.84037e-08	2.22144e-05	TYRP1;SLC45A2;MC1R;OCA2;TYR
GO:1901615	organic hydroxy compound metabolic process	500	6	0.607821	9.87133	1.88914e-05	0.00401442	TYRP1;SLC45A2;MC1R;OCA2;AMACR;TYR
GO:0000910	cytokinesis	159	3	0.193287	15.521	0.000880676	0.149715	SPIRE2;RXFP3;CHMP1A
GO:1901568	fatty acid derivative metabolic process	156	2	0.18964	10.5463	0.0151074	1	TYRP1;DPEP1
GO:0050953	sensory perception of light stimulus	209	2	0.254069	7.87188	0.0261505	1	SLC45A2;TYR
GO:0006302	double-strand break repair	218	2	0.26501	7.54689	0.0282745	1	HERC2;SPIRE2
GO:0070528	protein kinase C signaling	28	1	0.034038	29.379	0.0335153	1	MC1R
GO:0010737	protein kinase A signaling	31	1	0.0376849	26.5358	0.0370426	1	MC1R
GO:0001818	negative regulation of cytokine production	256	2	0.311204	6.42665	0.0379738	1	MC1R;C1QTNF3
GO:0001539	cilium or flagellum-dependent cell motility	33	1	0.0401162	24.9276	0.0393874	1	GAS8
GO:0071985	multivesicular body sorting pathway	33	1	0.0401162	24.9276	0.0393874	1	CHMP1A
GO:0061448	connective tissue development	265	2	0.322145	6.20839	0.040436	1	ADAMTS12;TRPS1
GO:0051653	spindle localization	42	1	0.0510569	19.586	0.0498723	1	SPIRE2
GO:0016050	vesicle organization	313	2	0.380496	5.2563	0.0545483	1	TYRP1;CHMP1A
GO:0006520	cellular amino acid metabolic process	318	2	0.386574	5.17365	0.056108	1	DPEP1;TYR
GO:0061512	protein localization to cilium	50	1	0.0607821	16.4522	0.0591014	1	GAS8
GO:0097366	response to bronchodilator	51	1	0.0619977	16.1296	0.0602491	1	DPEP1
GO:0035924	cellular response to vascular endothelial growth factor stimulus	52	1	0.0632133	15.8194	0.0613955	1	ADAMTS12
GO:0031529	ruffle organization	54	1	0.0656446	15.2335	0.0636842	1	DEF8
GO:0070206	protein trimerization	54	1	0.0656446	15.2335	0.0636842	1	C1QTNF3
GO:0022412	cellular process involved in reproduction in multicellular organism	345	2	0.419396	4.76876	0.064802	1	SPIRE2;OCA2
GO:0006631	fatty acid metabolic process	357	2	0.433984	4.60847	0.0688068	1	TYRP1;AMACR
GO:0050727	regulation of inflammatory response	361	2	0.438846	4.5574	0.0701602	1	ADAMTS12;C1QTNF3
GO:0010324	membrane invagination	60	1	0.0729385	13.7102	0.0705188	1	SPIRE2
GO:0032418	lysosome localization	68	1	0.0826636	12.0972	0.0795584	1	DEF8
GO:0043574	peroxisomal transport	69	1	0.0838792	11.9219	0.0806825	1	AMACR
GO:0050000	chromosome localization	78	1	0.09482	10.5463	0.0907411	1	CHMP1A
GO:0032602	chemokine production	79	1	0.0960357	10.4128	0.0918523	1	C1QTNF3
GO: Molecular Function
geneSet	description	size	overlap	expect	enrichmentRatio	pValue	FDR	Overlap
GO:0008237	metallopeptidase activity	185	3	0.240221	12.4885	0.00161453	0.455296	DPEP1;ADAMTS12;CHMP1A
GO:0004497	monooxygenase activity	95	2	0.123357	16.2132	0.00657878	0.927608	TYRP1;TYR
GO:0001653	peptide receptor activity	149	2	0.193475	10.3372	0.0155971	1	RXFP3;MC1R
GO:0051861	glycolipid binding	20	1	0.0259698	38.5063	0.0256715	1	DPEP1
GO:0015144	carbohydrate transmembrane transporter activity	34	1	0.0441487	22.6507	0.0432725	1	SLC45A2
GO:0043028	cysteine-type endopeptidase regulator activity involved in apoptotic process	41	1	0.0532381	18.7835	0.0519608	1	DPEP1
GO:0044389	ubiquitin-like protein ligase binding	298	2	0.38695	5.16862	0.0559679	1	HERC2;MC1R
GO:0005507	copper ion binding	57	1	0.074014	13.511	0.0715428	1	TYR
GO:0072341	modified amino acid binding	86	1	0.11167	8.95494	0.106072	1	DPEP1
GO:0032182	ubiquitin-like protein binding	94	1	0.122058	8.19282	0.115383	1	HERC2
GO:0046982	protein heterodimerization activity	468	2	0.607694	3.29113	0.121743	1	TYRP1;TYR
GO:0015238	drug transmembrane transporter activity	101	1	0.131148	7.625	0.123456	1	OCA2
GO:0008238	exopeptidase activity	110	1	0.142834	7.00114	0.133734	1	DPEP1
GO:0005342	organic acid transmembrane transporter activity	155	1	0.201266	4.96855	0.18345	1	OCA2
GO:0016705	oxidoreductase activity, acting on paired donors, with incorporation or reduction of molecular oxygen	157	1	0.203863	4.90525	0.185596	1	TYR
GO:0016853	isomerase activity	157	1	0.203863	4.90525	0.185596	1	AMACR
GO:0017137	Rab GTPase binding	183	1	0.237624	4.20833	0.21302	1	GAS8
GO:0061134	peptidase regulator activity	211	1	0.273981	3.64988	0.241585	1	DPEP1
GO:0001227	DNA-binding transcription repressor activity, RNA polymerase II-specific	267	1	0.346697	2.88436	0.295822	1	TRPS1
GO:0015631	tubulin binding	321	1	0.416815	2.39914	0.34466	1	GAS8
GO:0008509	anion transmembrane transporter activity	327	1	0.424606	2.35512	0.349886	1	OCA2
GO:0005085	guanyl-nucleotide exchange factor activity	329	1	0.427203	2.34081	0.35162	1	HERC2
GO:0022804	active transmembrane transporter activity	346	1	0.449278	2.22579	0.366178	1	SLC45A2
GO:0060589	nucleoside-triphosphatase regulator activity	348	1	0.451875	2.213	0.367871	1	VPS9D1
GO:0004857	enzyme inhibitor activity	360	1	0.467457	2.13924	0.377937	1	DPEP1
GO:0015077	monovalent inorganic cation transmembrane transporter activity	382	1	0.496023	2.01603	0.396003	1	SLC45A2
GO:0005543	phospholipid binding	412	1	0.534978	1.86924	0.419847	1	DPEP1
GO:0019787	ubiquitin-like protein transferase activity	416	1	0.540172	1.85126	0.422959	1	HERC2
GO:0003779	actin binding	419	1	0.544068	1.83801	0.425282	1	SPIRE2
GO:0004175	endopeptidase activity	436	1	0.566142	1.76634	0.438284	1	ADAMTS12
GO: Cellular Component
geneSet	description	size	overlap	expect	enrichmentRatio	pValue	FDR	Overlap
GO:0048770	pigment granule	105	4	0.156281	25.5949	1.39038e-05	0.00239145	TYRP1;SLC45A2;OCA2;TYR
GO:0010008	endosome membrane	461	3	0.686148	4.37223	0.0286993	1	TYRP1;CHMP1A;OCA2
GO:0036452	ESCRT complex	27	1	0.0401865	24.884	0.0394685	1	CHMP1A
GO:0000793	condensed chromosome	223	2	0.331911	6.02571	0.042353	1	ZNF276;CHMP1A
GO:0032153	cell division site	69	1	0.102699	9.7372	0.0979849	1	SPIRE2
GO:0005581	collagen trimer	87	1	0.12949	7.72261	0.12203	1	C1QTNF3
GO:0099568	cytoplasmic region	479	2	0.712939	2.80529	0.157656	1	SPIRE2;GAS8
GO:0034399	nuclear periphery	133	1	0.197956	5.05163	0.180789	1	CHMP1A
GO:0042579	microbody	137	1	0.20391	4.90414	0.185721	1	AMACR
GO:0031225	anchored component of membrane	167	1	0.248561	4.02315	0.221837	1	DPEP1
GO:0005798	Golgi-associated vesicle	169	1	0.251538	3.97554	0.224191	1	TYR
GO:0031514	motile cilium	178	1	0.264934	3.77453	0.234701	1	GAS8
GO:0044450	microtubule organizing center part	178	1	0.264934	3.77453	0.234701	1	HERC2
GO:0097223	sperm part	189	1	0.281306	3.55485	0.247366	1	GAS8
GO:0098858	actin-based cell projection	197	1	0.293213	3.41049	0.256454	1	DPEP1
GO:0005770	late endosome	242	1	0.360191	2.77631	0.305694	1	CHMP1A
GO:0030135	coated vesicle	275	1	0.409307	2.44315	0.33985	1	TYRP1
GO:0030139	endocytic vesicle	289	1	0.430145	2.3248	0.353861	1	TYRP1
GO:0098687	chromosomal region	331	1	0.492657	2.02981	0.394247	1	ZNF276
GO:0031253	cell projection membrane	335	1	0.498611	2.00557	0.397968	1	DPEP1
GO:0005769	early endosome	339	1	0.504564	1.98191	0.401668	1	CHMP1A
GO:0000790	nuclear chromatin	341	1	0.507541	1.97028	0.403509	1	TRPS1
GO:0045177	apical part of cell	375	1	0.558146	1.79164	0.434021	1	DPEP1
GO:0005774	vacuolar membrane	397	1	0.590891	1.69236	0.452981	1	OCA2
GO:0005874	microtubule	402	1	0.598333	1.67131	0.457207	1	GAS8
GO:0044441	ciliary part	440	1	0.654892	1.52697	0.48834	1	GAS8
GO:0005743	mitochondrial inner membrane	455	1	0.677218	1.47663	0.500164	1	SLC25A37
GO:0031012	extracellular matrix	496	1	0.738242	1.35457	0.531194	1	ADAMTS12
Pathway: KEGG
geneSet	description	size	overlap	expect	enrichmentRatio	pValue	FDR	Overlap
hsa04916	Melanogenesis	101	3	0.0972356	30.8529	8.74539e-05	0.0277229	TYRP1;MC1R;TYR
hsa00350	Tyrosine metabolism	36	2	0.0346582	57.7063	0.000492814	0.0781111	TYRP1;TYR
hsa00120	Primary bile acid biosynthesis	17	1	0.0163664	61.1008	0.0162587	1	AMACR
hsa04080	Neuroactive ligand-receptor interaction	277	2	0.266676	7.49974	0.0267525	1	RXFP3;MC1R
hsa04146	Peroxisome	83	1	0.0799065	12.5146	0.0772523	1	AMACR
hsa01100	Metabolic pathways	1305	3	1.25636	2.38785	0.114519	1	TYRP1;AMACR;TYR
hsa04926	Relaxin signaling pathway	130	1	0.125155	7.99011	0.118685	1	RXFP3
hsa04120	Ubiquitin mediated proteolysis	136	1	0.130931	7.63761	0.123857	1	HERC2
[truncated: 141 more rows]

[truncated: 3 more sheets: Supplementary Table 11, Supplementary Table 12, Supplementary Table 13]
